# Supplementary material for: Hsa-miR-1248 suppressed the proliferation, invasion and migration of colorectal cancer cells via inhibiting PSMD10
Source: BMC Cancer. 2022 Aug 26;22:922. doi: 10.1186/s12885-022-10028-1 (PMC9414407; doi:10.1186/s12885-022-10028-1)
Supplement: Supplementary file 3 — Additional file 3. [file 12885_2022_10028_MOESM3_ESM.zip]

Archive with 13 entries (10 files):
- miRNA sequencing data/
- miRNA sequencing data/seq.xlsx
- __MACOSX/
- __MACOSX/miRNA sequencing data/
- __MACOSX/miRNA sequencing data/._seq.xlsx
- miRNA sequencing data/τâ¡σ¢╛-μÇ╗Σ╜ô.svg
- __MACOSX/miRNA sequencing data/._τâ¡σ¢╛-μÇ╗Σ╜ô.svg
- miRNA sequencing data/venn.svg
- __MACOSX/miRNA sequencing data/._venn.svg
- miRNA sequencing data/τâ¡σ¢╛-Σ║ñσÅë.svg
- __MACOSX/miRNA sequencing data/._τâ¡σ¢╛-Σ║ñσÅë.svg
- miRNA sequencing data/vennData.csv
- __MACOSX/miRNA sequencing data/._vennData.csv
