# Supplementary material for: Hsa-miR-1248 suppressed the proliferation, invasion and migration of colorectal cancer cells via inhibiting PSMD10
Source: BMC Cancer. 2022 Aug 26;22:922. doi: 10.1186/s12885-022-10028-1 (PMC9414407; doi:10.1186/s12885-022-10028-1)
Supplement: Supplementary file 3 — Additional file 3. [file 12885_2022_10028_MOESM3_ESM.zip › miRNA sequencing data/seq.xlsx]

## Sheet: sheet1
miRNAID	NC-TPM	L_M-TPM	H_M-TPM
hsa-miR-148a-3p	151188	276802	321066
hsa-miR-143-3p	347339	231032	36438.5
hsa-miR-192-5p	90228.1	113319	72795.2
hsa-miR-26a-5p	46335	41389	36631.8
hsa-miR-10a-5p	16690.7	36306.1	16556.5
hsa-miR-21-5p	33877.3	28935.5	191681
hsa-miR-27b-3p	23869.4	17759.1	9960.62
hsa-miR-101-3p	8971.86	17294.5	4304.42
hsa-miR-200a-3p	14033.9	14302.9	10534.3
hsa-miR-194-5p	11793.9	13868.7	9836.06
hsa-miR-378a-3p	24842.9	13216	11442.1
hsa-miR-200b-3p	7814.09	12529	10316.8
hsa-miR-10b-5p	7179.78	11348.8	6427.42
hsa-miR-375	18267	8743.05	3122.42
hsa-let-7f-5p	9257.96	5860.02	17826
hsa-miR-151a-3p	4213	5837.37	6996.88
hsa-miR-200c-3p	3501.51	5346.32	6540.03
hsa-miR-145-5p	10760.9	4730.27	1345.37
hsa-miR-451a	5498.32	4554.55	4002.42
hsa-miR-27a-3p	4940.04	4035.99	5449.74
hsa-let-7g-5p	7290.05	3865.32	12179.6
hsa-let-7i-5p	7574.76	3606.14	17018.1
hsa-miR-146a-5p	1369.24	3573.01	4344.09
hsa-miR-92a-3p	1725.92	3247.39	8146.03
hsa-miR-126-3p	4221.93	3156.44	4896.06
hsa-miR-199a-5p	2803.13	3086.83	2976.97
hsa-miR-30d-5p	4152.29	3053.52	3786.15
hsa-let-7a-5p	3597.49	2700.39	4274.14
hsa-miR-100-5p	6695.79	2485.93	2135.36
hsa-miR-215-5p	6062.18	2368.41	499.929
hsa-miR-25-3p	1522.1	2283.64	4435.38
hsa-miR-23a-3p	2973.29	2221.88	2732.55
hsa-miR-148b-3p	2671.86	2179.96	4595.77
hsa-miR-182-5p	495.954	2132.8	3777.2
hsa-miR-1-3p	3376.27	2102.11	191.099
hsa-miR-429	1364.6	2061.13	4020.76
hsa-miR-199b-5p	1519.66	1939.12	2357.6
hsa-miR-28-3p	1490.88	1867.44	1316.37
hsa-miR-191-5p	1897.23	1850.04	5000.57
hsa-miR-203a-3p	796.451	1701.83	740.936
hsa-miR-29a-3p	1985.32	1695.46	3053.75
hsa-miR-30a-5p	3401.11	1591.23	679.938
hsa-miR-30b-5p	1285.33	1587.86	2050.9
hsa-miR-20a-5p	371.066	1528.16	6385.61
hsa-miR-3529-3p	1208.14	1480.44	24593.8
hsa-miR-532-5p	1477.42	1449	4210.58
hsa-miR-26b-5p	2117.87	1424.3	864.639
hsa-miR-141-3p	880.136	1405.03	527.656
hsa-miR-200a-5p	1063.29	1401.66	2410.07
hsa-miR-103a-3p	1188.41	1371.34	4662.74
hsa-miR-103b	1262.46	1308.28	4522.82
hsa-miR-19b-3p	345.415	1274.78	3161.67
hsa-let-7b-5p	2109.86	1249.52	2221.53
hsa-miR-199a-3p	1997.74	1174.29	1133.37
hsa-miR-23b-3p	2077.25	1106.36	539.173
hsa-miR-30c-5p	864.002	1102.24	862.506
hsa-miR-199b-3p	1953.52	1029.25	1117.16
hsa-miR-99b-5p	1581.3	1012.79	1662.31
hsa-miR-30e-5p	891.742	926.142	473.056
hsa-miR-340-5p	550.273	919.78	1324.04
hsa-miR-24-3p	1508.41	917.721	2119.58
hsa-miR-383-5p	111.424	901.066	5.11873
hsa-miR-378c	1280.1	880.481	263.615
hsa-miR-3921	134.289	865.136	5.54529
hsa-miR-148a-5p	637.324	857.463	947.818
hsa-miR-30e-3p	788.327	804.69	618.087
hsa-miR-769-5p	333.576	770.257	659.889
hsa-miR-486-5p	298.756	750.608	212.427
hsa-miR-381-3p	1336.39	734.14	1108.63
hsa-miR-181a-5p	811.424	716.361	864.639
hsa-miR-143-5p	818.504	700.455	321.2
hsa-miR-183-5p	265.445	689.975	980.663
hsa-miR-374a-5p	342.514	682.302	1201.2
hsa-miR-374c-3p	305.836	659.846	686.336
hsa-miR-374b-5p	314.425	648.992	675.246
hsa-miR-152-3p	1210	640.197	546.851
hsa-miR-142-3p	477.035	606.512	882.128
hsa-miR-99a-5p	1483.68	592.664	192.379
hsa-miR-186-5p	909.501	588.172	1493.82
hsa-miR-552-3p	529.962	572.827	963.601
hsa-miR-4315	102.835	571.891	7.25153
hsa-miR-374a-3p	186.404	568.336	691.455
hsa-miR-93-5p	265.793	560.102	2018.91
hsa-miR-17-5p	228.304	549.809	2154.98
hsa-miR-16-5p	554.22	549.435	1284.8
hsa-miR-335-3p	128.95	546.441	1017.77
hsa-miR-146b-5p	774.05	532.031	1102.23
hsa-miR-4499	142.182	515.002	14.0765
hsa-miR-22-3p	1530.34	478.51	1014.79
hsa-miR-320a	257.088	473.832	336.556
hsa-miR-4791	551.434	462.978	54.5998
hsa-miR-423-3p	352.147	414.322	1306.98
hsa-miR-361-3p	488.642	413.761	784.445
hsa-miR-95-3p	287.962	410.205	2508.18
hsa-miR-135b-5p	33.6594	374.649	944.832
hsa-miR-5190	58.7299	360.988	3.83905
hsa-miR-2392	2546.04	354.812	27.7264
hsa-miR-221-3p	290.98	352.379	1033.98
hsa-miR-125b-5p	664.251	336.286	143.751
hsa-miR-4667-5p	35.2843	318.695	2.1328
hsa-miR-1237-3p	67.7831	313.829	3.41249
hsa-miR-203b-5p	155.994	312.332	79.7669
hsa-miR-4468	38.3021	311.022	2.1328
hsa-miR-582-3p	173.404	307.279	212.854
hsa-miR-96-5p	38.3021	300.73	415.47
hsa-miR-3074-5p	642.43	300.168	446.609
hsa-miR-5707	285.641	298.297	7.25153
hsa-miR-612	43.6412	297.923	3.41249
hsa-miR-142-5p	341.585	289.688	255.51
hsa-miR-5002-5p	34.2397	282.764	3.41249
hsa-miR-1260b	303.399	281.454	63.9841
hsa-miR-140-3p	377.45	277.899	113.892
hsa-miR-7-5p	603.896	273.033	3202.19
hsa-miR-1260a	281.927	269.665	60.5716
hsa-miR-4474-5p	87.1663	266.483	4.26561
hsa-miR-125a-5p	615.619	264.986	465.378
hsa-miR-29b-3p	221.34	259.185	505.901
hsa-miR-767-5p	92.3893	251.887	11.0906
hsa-miR-155-5p	249.892	238.974	467.511
hsa-miR-144-3p	209.501	235.232	106.64
hsa-miR-126-5p	203.814	234.483	265.321
hsa-miR-574-3p	276.123	231.115	206.029
hsa-miR-106b-3p	225.982	225.875	601.877
hsa-miR-200b-5p	126.977	211.278	144.178
hsa-miR-3653-3p	73.8186	200.798	4.69217
hsa-miR-32-5p	116.995	200.611	350.206
hsa-miR-3184-3p	160.637	197.056	448.315
hsa-miR-21-3p	108.29	194.248	482.44
hsa-miR-423-5p	155.53	189.57	442.343
hsa-miR-106b-5p	112.585	189.383	166.359
hsa-miR-542-3p	120.477	188.634	172.757
hsa-miR-4518	110.612	187.137	3.41249
hsa-miR-455-5p	87.8627	181.336	225.224
hsa-miR-4264	26.8115	179.839	1.27968
hsa-miR-363-3p	139.28	177.219	41.803
hsa-miR-425-5p	114.906	175.722	204.323
hsa-miR-6718-5p	78.9255	175.722	5.54529
hsa-miR-3193	146.128	174.038	7.67809
hsa-let-7e-5p	216.929	172.728	195.365
hsa-miR-937-3p	85.8895	171.605	5.97185
hsa-let-7d-5p	199.751	169.546	242.713
hsa-miR-145-3p	288.775	169.546	60.1451
hsa-miR-378d	308.854	167.488	35.8311
hsa-miR-218-5p	261.615	163.558	66.97
hsa-miR-28-5p	225.634	157.757	90.0043
hsa-miR-3182	624.556	157.008	7.25153
hsa-miR-34a-5p	85.0771	155.511	209.015
hsa-miR-9-5p	373.503	148.4	387.317
hsa-miR-761	42.5966	147.09	2.55936
hsa-miR-335-5p	40.7395	141.289	143.324
hsa-miR-19a-3p	38.186	139.417	384.331
hsa-miR-487a-3p	19.4992	138.669	9.8109
hsa-miR-4438	25.8829	138.107	4.69217
hsa-miR-185-5p	106.782	137.546	253.804
hsa-miR-4280	35.8647	134.552	5.11873
hsa-miR-379-5p	335.085	130.809	252.524
hsa-miR-4443	145.316	130.435	17.489
hsa-let-7d-3p	161.449	129.499	297.313
hsa-miR-4273	170.502	129.312	2.55936
hsa-miR-499b-5p	196.269	128.938	3.83905
hsa-miR-181a-2-3p	91.925	128.376	55.4529
hsa-miR-574-5p	129.879	128.376	146.31
hsa-miR-499a-3p	210.197	127.628	3.41249
hsa-miR-150-5p	203.117	127.253	66.1169
hsa-miR-210-3p	97.3802	126.879	126.689
hsa-miR-128-1-5p	54.4354	126.318	8.95778
hsa-miR-181b-5p	104.692	126.318	179.156
hsa-miR-30a-3p	269.74	124.259	52.8935
hsa-miR-214-3p	134.87	121.639	83.6059
hsa-miR-4734	65.6939	120.891	3.41249
hsa-miR-1257	60.9351	118.645	2.98593
hsa-miR-3662	27.5079	117.335	2.55936
hsa-miR-6506-3p	32.963	113.779	2.1328
hsa-miR-196b-5p	89.0233	111.908	293.474
hsa-miR-98-5p	145.896	110.411	709.371
hsa-miR-128-3p	165.511	109.475	364.283
hsa-miR-361-5p	94.9428	107.043	287.929
hsa-miR-140-5p	128.486	106.855	249.538
hsa-miR-15b-5p	148.217	106.855	241.433
hsa-miR-339-5p	51.0695	104.797	194.938
hsa-miR-29c-3p	164.815	103.861	36.2577
hsa-miR-147b	446.858	103.674	199.63
hsa-miR-6854-5p	40.1592	102.925	3.83905
hsa-miR-4277	39.2306	100.118	4.26561
hsa-miR-718	171.199	97.8728	13.2234
hsa-miR-3167	18.1064	97.6857	4.69217
hsa-miR-181d-5p	26.5793	95.44	85.3121
hsa-miR-6783-5p	33.4273	94.6915	4.26561
hsa-miR-592	25.3026	93.5686	117.304
hsa-miR-513a-3p	81.9433	93.1944	2.1328
hsa-miR-197-3p	99.4694	92.6329	207.309
hsa-miR-513c-3p	86.0056	91.6973	2.1328
hsa-miR-136-3p	126.977	89.8259	100.668
hsa-let-7c-5p	254.419	89.2645	31.1389
hsa-miR-450a-5p	86.5859	88.5159	189.393
hsa-miR-6724-5p	134.87	87.3931	17.9156
hsa-miR-5009-3p	15.9012	86.8317	2.55936
hsa-miR-651-5p	55.5961	85.3346	212.001
hsa-miR-107	99.2372	84.586	304.138
hsa-miR-3942-3p	9.51749	84.3989	1.27968
hsa-miR-5009-5p	21.3563	83.8375	1.27968
hsa-miR-410-5p	62.0958	81.4047	8.10465
hsa-miR-195-5p	148.217	79.9076	21.328
hsa-miR-10a-3p	44.3376	79.7205	36.2577
hsa-miR-7849-3p	40.1592	79.7205	2.55936
hsa-miR-1251-3p	71.9615	77.662	2.1328
hsa-miR-342-3p	69.292	76.7263	59.2919
hsa-miR-941	97.6123	75.9777	579.696
hsa-miR-1208	142.878	75.6035	5.54529
hsa-miR-3142	20.0796	75.6035	3.83905
hsa-miR-362-5p	28.2043	75.6035	235.035
hsa-miR-92b-3p	92.2732	75.2292	160.813
hsa-miR-139-5p	148.566	75.042	35.8311
hsa-miR-490-3p	43.9894	75.042	2.55936
hsa-miR-105-5p	31.222	74.8549	4.26561
hsa-miR-3664-3p	25.7669	73.5449	5.11873
hsa-miR-203b-3p	20.4278	73.1707	23.0343
hsa-miR-1244	16.8297	70.7379	2.98593
hsa-miR-4780	23.9098	67.3694	0.853121
hsa-miR-3614-3p	41.3198	67.1823	7.25153
hsa-miR-5089-5p	31.3381	65.3109	7.67809
hsa-miR-132-3p	93.7821	64.7495	151.003
hsa-miR-151a-5p	53.2747	63.4395	44.3623
hsa-miR-331-3p	30.6417	63.4395	16.2093
hsa-miR-34c-5p	57.6853	63.0653	135.646
hsa-miR-424-5p	43.9894	62.5038	121.143
hsa-miR-584-5p	28.7846	61.1939	75.0747
hsa-miR-194-3p	100.978	59.8839	116.025
hsa-miR-708-3p	39.811	59.8839	41.3764
hsa-miR-6733-5p	16.0172	59.3225	2.1328
hsa-miR-342-5p	26.4633	59.1354	1.27968
hsa-miR-664a-3p	21.5885	59.1354	25.5936
hsa-miR-27a-5p	91.3447	56.5155	234.182
hsa-let-7f-2-3p	24.7223	56.3283	99.8152
hsa-miR-484	63.4886	56.3283	95.123
hsa-miR-3065-5p	27.2757	55.7669	14.0765
hsa-miR-3120-5p	51.7659	55.2055	5.11873
hsa-miR-3687	429.448	54.0827	15.7827
hsa-miR-452-5p	41.3198	53.3341	131.807
hsa-miR-4294	285.06	52.9598	8.10465
hsa-miR-497-5p	59.5423	52.7727	9.8109
hsa-miR-3184-5p	74.1668	52.5856	100.668
hsa-miR-7-1-3p	75.4435	52.0242	30.7124
hsa-miR-1273c	278.212	51.837	5.54529
hsa-miR-548o-3p	25.8829	51.837	267.454
hsa-miR-4792	568.38	51.2756	18.7687
hsa-miR-1307-5p	87.2823	51.0885	83.1793
hsa-miR-127-3p	828.37	50.5271	886.82
hsa-miR-378a-5p	88.7912	50.3399	39.6701
hsa-miR-3074-3p	19.7314	49.2171	4.26561
hsa-miR-6786-3p	20.892	49.2171	1.70624
hsa-miR-190a-5p	15.669	48.8428	2.55936
hsa-miR-338-3p	21.4724	48.6557	5.11873
hsa-miR-339-3p	53.739	48.4686	78.0606
hsa-miR-214-5p	42.7126	48.2814	45.2154
hsa-miR-4516	256.508	48.2814	8.53121
hsa-miR-625-3p	11.4906	47.5329	29.4327
hsa-miR-4435	42.1323	47.3457	3.41249
hsa-miR-196a-5p	63.8368	47.1586	99.3887
hsa-miR-29c-5p	37.0254	46.2229	17.9156
hsa-miR-4797-3p	6.15155	46.2229	0.853121
hsa-miR-3622b-3p	17.9904	45.8486	0.426561
hsa-miR-6131	17.5261	45.6615	4.69217
hsa-miR-106a-5p	61.8637	45.4744	12.7968
hsa-miR-4269	25.6508	44.7258	2.1328
hsa-miR-6888-5p	27.0436	44.7258	2.55936
hsa-miR-378i	27.1597	44.3515	1.70624
hsa-miR-30d-3p	72.0776	44.1644	42.2295
hsa-miR-223-3p	64.8814	43.7901	346.367
hsa-miR-222-3p	81.479	43.603	78.9137
hsa-miR-3622a-5p	19.7314	43.603	1.70624
hsa-miR-5693	24.258	43.4158	1.70624
hsa-miR-502-3p	58.0335	43.2287	90.0043
hsa-miR-130b-3p	33.3112	43.0416	26.4468
hsa-miR-3960	380.7	42.8544	20.0484
hsa-miR-18a-5p	21.0081	42.6673	177.023
hsa-miR-6822-3p	14.2762	42.1059	1.27968
hsa-miR-4651	150.423	41.9187	1.27968
hsa-miR-3174	14.2762	41.7316	1.70624
hsa-miR-136-5p	27.3918	41.5445	13.6499
hsa-miR-345-5p	40.7395	41.3573	45.642
hsa-miR-4730	41.552	41.3573	2.98593
hsa-miR-4634	164.351	41.1702	8.53121
hsa-miR-185-3p	80.8987	40.9831	17.0624
hsa-miR-493-5p	53.1587	40.7959	87.8715
hsa-miR-589-5p	188.725	40.6088	37.5373
hsa-miR-1324	11.7228	40.2345	5.11873
hsa-miR-5195-3p	55.8282	40.2345	3.83905
hsa-miR-3136-3p	64.6493	40.0474	1.27968
hsa-miR-1248	139.861	39.8602	0.853121
hsa-miR-4664-3p	64.9975	39.8602	10.664
hsa-miR-486-3p	26.2311	39.486	4.69217
hsa-miR-615-5p	45.3822	39.1117	4.69217
hsa-miR-1272	12.7674	38.9246	2.55936
hsa-miR-3648	36.0968	38.9246	2.1328
hsa-miR-708-5p	23.4455	38.9246	67.8232
hsa-miR-7641	399.386	38.7374	17.9156
hsa-miR-3607-3p	8.24075	37.9889	4.26561
hsa-miR-500a-3p	54.4354	37.6146	151.429
hsa-miR-744-5p	89.8358	37.4275	76.3544
hsa-miR-5691	12.8834	37.2403	2.1328
hsa-miR-1299	15.669	37.0532	5.97185
hsa-miR-141-5p	22.9813	36.6789	34.978
hsa-miR-1296-5p	30.6417	36.3046	37.9639
hsa-miR-411-5p	91.1125	36.3046	72.5153
hsa-miR-1273h-3p	34.0076	36.1175	5.97185
hsa-miR-450b-5p	16.9458	35.9304	149.723
hsa-miR-4431	48.516	35.1818	1.70624
hsa-miR-24-2-5p	11.2585	34.9947	2.1328
hsa-miR-532-3p	41.3198	34.9947	33.2717
hsa-miR-134-5p	56.8728	34.8075	78.4872
hsa-miR-3158-3p	19.7314	34.4333	42.2295
hsa-miR-3913-3p	42.7126	34.4333	3.41249
hsa-miR-99b-3p	45.6143	34.2461	52.0404
hsa-miR-192-3p	39.5788	34.059	11.5171
hsa-miR-1261	51.8819	33.8718	24.7405
hsa-miR-5683	29.5971	33.8718	4.69217
hsa-miR-338-5p	39.4628	33.6847	16.2093
hsa-miR-370-3p	61.9797	33.4976	68.2497
hsa-miR-889-3p	40.3913	33.4976	40.5233
hsa-miR-221-5p	66.2742	33.1233	47.3482
hsa-miR-6840-5p	24.3741	32.9362	5.54529
hsa-miR-337-3p	15.3208	32.749	5.54529
hsa-miR-3927-3p	5.45515	32.749	0.853121
hsa-miR-6773-3p	51.4177	32.5619	12.7968
hsa-miR-3195	248.035	32.3747	5.54529
hsa-miR-652-3p	105.969	32.3747	162.946
hsa-miR-3927-5p	5.80335	32.1876	0.426561
hsa-miR-181a-3p	48.0517	31.8133	67.8232
hsa-miR-144-5p	19.151	31.6262	27.2999
hsa-miR-582-5p	46.775	31.6262	14.0765
hsa-miR-369-3p	136.611	31.4391	23.0343
hsa-miR-181b-3p	13.5798	31.2519	6.82497
hsa-miR-193b-3p	31.222	30.8776	43.0826
hsa-miR-24-1-5p	5.57121	30.8776	0.426561
hsa-miR-328-3p	51.5337	30.8776	28.5796
hsa-miR-654-3p	73.4704	30.8776	60.9982
hsa-miR-422a	18.6868	30.6905	7.25153
hsa-miR-4655-3p	34.2397	30.6905	4.26561
hsa-miR-3913-5p	46.775	30.3162	3.41249
hsa-miR-598-3p	40.3913	30.3162	22.1812
hsa-miR-208a-5p	50.3731	30.1291	6.39841
hsa-miR-6794-3p	10.2139	30.1291	1.70624
hsa-miR-493-3p	32.2666	29.7548	66.5435
hsa-miR-3613-5p	25.5347	29.5677	115.598
hsa-miR-1307-3p	58.962	29.3806	123.703
hsa-let-7b-3p	21.0081	29.0063	34.5514
hsa-miR-1246	1017.21	29.0063	1095.41
hsa-miR-6841-5p	19.4992	28.8191	2.1328
hsa-miR-7705	16.1333	28.4449	2.1328
hsa-miR-127-5p	19.4992	27.6963	9.8109
hsa-miR-4755-5p	12.187	27.6963	2.1328
hsa-miR-5701	23.2134	27.5092	7.67809
hsa-miR-409-3p	43.409	27.322	54.1732
hsa-miR-606	24.6062	27.1349	2.1328
hsa-miR-1288-5p	11.3746	26.7606	1.70624
hsa-miR-6836-5p	16.3654	26.7606	4.26561
hsa-miR-1908-3p	102.487	26.3864	5.97185
hsa-miR-6126	44.8018	26.3864	4.26561
hsa-miR-571	10.446	25.6378	1.27968
hsa-miR-148b-5p	11.9549	25.2635	4.26561
hsa-miR-6836-3p	162.842	25.2635	2.1328
hsa-miR-130a-3p	37.6057	25.0764	19.1952
hsa-miR-1323	15.0887	24.515	2.55936
hsa-miR-15a-5p	56.5246	24.515	41.3764
hsa-miR-345-3p	133.709	24.515	7.67809
hsa-miR-548e-3p	12.8834	24.515	17.9156
hsa-miR-3189-3p	6.84795	24.3278	0.426561
hsa-miR-378h	87.0502	23.9536	3.83905
hsa-miR-4755-3p	12.4192	23.7664	0.853121
hsa-miR-542-5p	10.2139	23.3922	1.27968
hsa-miR-6722-3p	77.997	23.3922	4.26561
hsa-miR-1180-3p	36.0968	23.205	27.2999
hsa-miR-224-5p	15.669	23.205	150.149
hsa-miR-514a-3p	4.64268	23.205	29.8593
hsa-miR-660-5p	32.7309	22.8307	68.2497
hsa-miR-7974	8.58895	22.8307	90.4309
hsa-miR-5696	6.73188	22.6436	0.853121
hsa-miR-580-3p	17.0618	22.4565	3.41249
hsa-miR-1200	10.6782	22.2693	1.27968
hsa-miR-501-3p	35.9808	22.0822	119.864
hsa-miR-6862-3p	12.3031	21.8951	1.70624
hsa-miR-4800-3p	44.2215	21.7079	3.41249
hsa-miR-6513-3p	4.52661	21.7079	1.27968
hsa-let-7a-3p	17.294	21.3336	16.2093
hsa-miR-1247-5p	23.3295	21.3336	19.6218
hsa-miR-4274	4.64268	21.3336	0.426561
hsa-miR-153-3p	50.1409	21.1465	12.3703
hsa-miR-3617-3p	11.6067	20.9594	0.853121
hsa-miR-454-3p	19.9635	20.7722	92.9902
hsa-miR-4693-5p	23.9098	20.5851	0.853121
hsa-miR-4741	32.3827	20.5851	2.55936
hsa-miR-504-5p	42.8287	20.5851	13.2234
hsa-miR-7704	116.763	20.5851	8.95778
hsa-miR-1231	12.7674	20.398	0.853121
hsa-miR-181c-3p	14.2762	20.2108	9.38434
hsa-miR-4497	112.469	20.2108	11.0906
hsa-miR-619-5p	55.48	20.0237	9.38434
hsa-miR-449b-3p	74.1668	19.8366	3.41249
hsa-miR-548f-5p	10.7942	19.8366	25.1671
hsa-miR-8054	90.7643	19.8366	2.1328
hsa-miR-340-3p	10.0978	19.4623	12.7968
hsa-miR-1469	123.031	19.2751	7.25153
hsa-miR-195-3p	26.9275	19.2751	3.41249
hsa-miR-499a-5p	14.7405	19.2751	28.153
hsa-miR-635	121.754	19.2751	0.426561
hsa-miR-3614-5p	9.74962	19.088	4.69217
hsa-miR-8069	122.683	19.088	5.97185
hsa-miR-873-3p	10.0978	19.088	1.27968
hsa-miR-365b-3p	17.6422	18.7137	12.7968
hsa-miR-567	33.3112	18.7137	1.70624
hsa-miR-1247-3p	12.6513	18.5266	19.1952
hsa-miR-149-5p	63.9529	18.5266	15.3562
hsa-miR-22-5p	55.5961	18.5266	33.2717
hsa-miR-500a-5p	39.927	18.5266	17.0624
hsa-miR-181c-5p	14.3923	18.3395	8.53121
hsa-miR-4680-5p	12.9995	18.3395	0.426561
hsa-miR-518e-3p	6.84795	18.3395	0.853121
hsa-miR-4486	174.216	18.1523	3.41249
hsa-miR-4530	51.4177	18.1523	3.41249
hsa-miR-20b-5p	20.1956	17.9652	13.2234
hsa-miR-1273g-3p	37.1414	17.778	4.26561
hsa-miR-378g	62.2119	17.4038	2.98593
hsa-miR-6789-5p	90.3001	17.2166	8.53121
hsa-miR-3129-5p	13.2316	17.0295	0.853121
hsa-miR-3615	42.0162	17.0295	9.8109
hsa-miR-629-5p	33.1951	17.0295	46.9217
hsa-miR-663a	96.4516	17.0295	3.83905
hsa-miR-3170	6.26761	16.4681	1.27968
hsa-miR-576-3p	15.2048	16.4681	25.5936
hsa-miR-6514-3p	29.7131	16.4681	1.27968
hsa-miR-7157-3p	23.9098	16.4681	1.70624
hsa-miR-8081	6.15155	16.4681	0.426561
hsa-miR-3621	92.5053	16.2809	1.27968
hsa-miR-5007-5p	4.87481	16.2809	3.83905
hsa-miR-4288	4.99088	16.0938	0.853121
hsa-miR-4745-3p	39.3467	16.0938	3.83905
hsa-miR-133a-3p	30.0613	15.9067	1.70624
hsa-miR-2117	27.9721	15.9067	3.83905
hsa-miR-324-5p	32.7309	15.9067	23.8874
hsa-miR-15b-3p	19.151	15.5324	43.9358
hsa-miR-6887-5p	4.64268	15.5324	1.27968
hsa-miR-7107-5p	30.0613	15.5324	2.1328
hsa-miR-3126-5p	4.06234	15.3453	0.853121
hsa-miR-425-3p	23.3295	15.3453	21.328
hsa-miR-4707-5p	74.0507	15.3453	3.41249
hsa-miR-1180-5p	39.3467	15.1581	2.98593
hsa-miR-3123	45.8464	15.1581	1.70624
hsa-miR-320b	10.7942	15.1581	15.3562
hsa-miR-7847-3p	35.6325	15.1581	1.27968
hsa-miR-3686	5.33908	14.7838	0.853121
hsa-miR-6873-3p	3.83021	14.7838	1.70624
hsa-miR-3118	3.83021	14.5967	0.426561
hsa-miR-135a-5p	5.68728	14.4096	4.26561
hsa-miR-4802-5p	12.9995	14.4096	4.69217
hsa-miR-6089	108.058	14.4096	4.26561
hsa-miR-378e	45.15	14.2224	2.1328
hsa-miR-3911	124.54	14.0353	1.27968
hsa-miR-5088-5p	18.5707	14.0353	2.1328
hsa-miR-6791-5p	21.3563	14.0353	0.853121
hsa-miR-193a-5p	19.8474	13.8482	26.0202
hsa-miR-365a-3p	19.6153	13.8482	13.6499
hsa-miR-4454	34.3558	13.8482	3.41249
hsa-miR-8076	8.35682	13.8482	1.27968
hsa-miR-875-3p	15.3208	13.8482	0.853121
hsa-miR-153-5p	6.73188	13.661	0.426561
hsa-miR-1976	23.0973	13.661	1.27968
hsa-miR-6074	7.31222	13.661	1.27968
hsa-miR-26a-2-3p	35.4004	13.4739	11.5171
hsa-miR-409-5p	21.7045	13.4739	29.8593
hsa-miR-4508	52.9265	13.4739	8.95778
hsa-miR-636	43.409	13.4739	4.26561
hsa-miR-668-3p	70.4526	13.4739	0.426561
hsa-miR-133b	46.4268	13.2867	0.853121
hsa-miR-2277-3p	43.409	13.2867	2.98593
hsa-miR-374b-3p	6.96402	13.2867	31.1389
hsa-miR-638	46.775	13.2867	2.55936
hsa-miR-875-5p	12.6513	13.2867	1.70624
hsa-miR-3143	39.6949	13.0996	3.41249
hsa-miR-421	13.2316	13.0996	28.5796
hsa-miR-4473	8.70502	13.0996	7.67809
hsa-miR-4492	35.7486	13.0996	4.69217
hsa-miR-222-5p	6.73188	12.9125	1.27968
hsa-miR-337-5p	41.668	12.9125	3.41249
hsa-miR-330-5p	27.6239	12.7253	14.5031
hsa-miR-4488	79.2737	12.7253	3.41249
hsa-miR-4540	49.3284	12.7253	3.83905
hsa-miR-510-3p	31.5702	12.7253	12.7968
hsa-miR-590-3p	4.75874	12.7253	28.153
hsa-miR-626	6.96402	12.7253	0.853121
hsa-miR-664b-3p	7.31222	12.7253	2.55936
hsa-miR-103a-2-5p	48.7481	12.5382	5.54529
hsa-miR-132-5p	16.7136	12.5382	12.7968
hsa-miR-8058	25.4187	12.5382	0.853121
hsa-miR-1298-3p	17.0618	12.3511	0.426561
hsa-miR-323a-3p	43.8733	12.3511	8.95778
hsa-miR-503-5p	11.7228	12.3511	49.9076
hsa-miR-5585-3p	26.2311	12.3511	4.69217
hsa-miR-4639-5p	17.8743	12.1639	0.853121
hsa-miR-4690-3p	8.24075	12.1639	2.55936
hsa-miR-6764-5p	8.47289	12.1639	1.27968
hsa-miR-10b-3p	12.9995	11.9768	5.54529
hsa-miR-1275	22.7491	11.9768	8.53121
hsa-miR-1291	20.4278	11.9768	3.83905
hsa-miR-6719-3p	4.99088	11.9768	0.426561
hsa-miR-7153-3p	31.6863	11.9768	1.27968
hsa-miR-4650-3p	17.294	11.7896	1.70624
hsa-miR-6805-3p	53.0426	11.7896	5.97185
hsa-miR-8086	8.35682	11.7896	0.426561
hsa-miR-7161-3p	15.4369	11.6025	0.853121
hsa-miR-6785-5p	30.8738	11.4154	1.70624
hsa-miR-4437	6.73188	11.2282	0.853121
hsa-miR-4666a-5p	4.06234	11.2282	1.27968
hsa-miR-4696	37.0254	11.2282	2.55936
hsa-miR-490-5p	6.73188	11.2282	0.426561
hsa-miR-511-5p	23.7937	11.2282	15.3562
hsa-miR-548ba	19.8474	11.2282	1.27968
hsa-miR-146a-3p	5.68728	11.0411	3.83905
hsa-miR-16-1-3p	7.77648	11.0411	2.1328
hsa-miR-187-5p	23.4455	11.0411	1.70624
hsa-miR-3908	29.5971	11.0411	1.27968
hsa-miR-4427	4.87481	11.0411	0.426561
hsa-miR-4465	11.4906	11.0411	2.55936
hsa-miR-611	11.3746	11.0411	1.70624
hsa-miR-618	11.4906	11.0411	9.38434
hsa-miR-33a-3p	12.9995	10.854	6.39841
hsa-miR-4529-5p	15.2048	10.854	1.27968
hsa-miR-4666b	5.80335	10.854	0.426561
hsa-miR-495-3p	18.9189	10.854	11.0906
hsa-miR-5091	8.24075	10.854	5.11873
hsa-miR-6765-3p	21.2402	10.854	3.83905
hsa-miR-7851-3p	6.61582	10.854	0.853121
hsa-miR-27b-5p	19.6153	10.6668	8.53121
hsa-miR-34c-3p	18.3386	10.6668	1.27968
hsa-miR-4281	30.1774	10.6668	5.54529
hsa-miR-4633-5p	27.1597	10.6668	4.26561
hsa-miR-5000-5p	17.9904	10.6668	1.27968
hsa-miR-1178-5p	1.97314	10.4797	0.426561
hsa-miR-1304-3p	10.33	10.4797	20.0484
hsa-miR-6715b-3p	14.0441	10.4797	5.97185
hsa-miR-7706	13.5798	10.4797	6.82497
hsa-miR-1287-5p	20.1956	10.2925	11.0906
hsa-miR-4255	17.6422	10.2925	0.853121
hsa-miR-4687-5p	39.811	10.2925	5.97185
hsa-miR-6806-3p	7.19615	10.2925	1.27968
hsa-miR-6868-5p	5.10695	10.2925	0.426561
hsa-miR-6871-5p	65.1136	10.2925	3.41249
hsa-miR-129-5p	22.4009	10.1054	2.98593
hsa-miR-17-3p	11.4906	10.1054	11.5171
hsa-miR-576-5p	10.2139	10.1054	13.2234
hsa-miR-944	1.97314	10.1054	0.853121
hsa-miR-224-3p	6.15155	9.91828	14.5031
hsa-miR-330-3p	21.1242	9.91828	17.489
hsa-miR-5197-3p	8.58895	9.91828	0.426561
hsa-miR-659-5p	4.52661	9.91828	5.11873
hsa-miR-6869-5p	54.8997	9.91828	5.11873
hsa-miR-874-3p	12.6513	9.91828	4.69217
hsa-let-7f-1-3p	8.00862	9.544	25.5936
hsa-miR-1271-5p	12.4192	9.544	11.0906
hsa-miR-3675-5p	12.5352	9.544	1.70624
hsa-miR-4532	53.1587	9.544	0.426561
hsa-miR-587	23.3295	9.544	0.426561
hsa-miR-758-3p	12.187	9.544	26.4468
hsa-miR-7855-5p	26.5793	9.544	5.97185
hsa-miR-8055	14.7405	9.544	0.853121
hsa-miR-4646-3p	9.98176	9.35686	0.853121
hsa-miR-4714-3p	7.08008	9.35686	0.853121
hsa-miR-549a	26.8115	9.35686	8.95778
hsa-miR-4494	13.5798	9.16973	0.853121
hsa-miR-4647	7.42828	9.16973	3.83905
hsa-miR-4665-3p	39.3467	9.16973	1.70624
hsa-miR-5787	66.8546	9.16973	5.54529
hsa-miR-3132	4.87481	8.98259	2.55936
hsa-miR-455-3p	8.00862	8.98259	11.9437
hsa-miR-525-3p	3.59808	8.98259	0.853121
hsa-miR-573	9.86569	8.98259	2.1328
hsa-miR-7977	38.6503	8.98259	7.67809
hsa-let-7e-3p	11.2585	8.79545	6.82497
hsa-miR-4449	28.5525	8.79545	1.70624
hsa-miR-4633-3p	31.4541	8.79545	7.25153
hsa-miR-4666a-3p	3.71414	8.79545	0.426561
hsa-miR-4680-3p	35.1683	8.79545	0.853121
hsa-miR-6723-5p	12.6513	8.79545	6.82497
hsa-miR-2115-3p	9.05322	8.60831	0.426561
hsa-miR-499b-3p	7.54435	8.60831	1.70624
hsa-miR-5100	34.9361	8.60831	3.83905
hsa-let-7i-3p	11.3746	8.42118	9.8109
hsa-miR-1237-5p	49.3284	8.42118	1.70624
hsa-miR-4762-5p	5.10695	8.42118	0.426561
hsa-miR-5189-3p	14.9726	8.42118	1.70624
hsa-miR-548aw	50.257	8.42118	2.1328
hsa-miR-656-5p	14.8566	8.42118	0.853121
hsa-miR-663b	20.5438	8.42118	2.55936
hsa-miR-6842-3p	11.2585	8.42118	7.25153
hsa-miR-6880-5p	9.74962	8.42118	0.426561
hsa-miR-7976	8.47289	8.42118	0.426561
hsa-miR-92a-1-5p	33.3112	8.42118	4.69217
hsa-miR-1278	10.6782	8.23404	11.9437
hsa-miR-193a-3p	14.1602	8.23404	4.26561
hsa-miR-323b-3p	40.7395	8.23404	4.69217
hsa-miR-377-3p	7.66042	8.23404	6.39841
hsa-miR-4484	11.3746	8.23404	2.55936
hsa-miR-627-3p	30.5256	8.23404	1.27968
hsa-miR-6502-3p	6.61582	8.23404	0.426561
hsa-miR-6847-3p	15.553	8.23404	1.70624
hsa-miR-101-5p	5.33908	8.0469	2.98593
hsa-miR-1249-3p	36.2129	8.0469	5.11873
hsa-miR-183-3p	5.80335	8.0469	1.27968
hsa-miR-208b-3p	30.5256	8.0469	0.426561
hsa-miR-2682-5p	12.8834	8.0469	2.1328
hsa-miR-26b-3p	8.58895	8.0469	5.11873
hsa-miR-3181	22.517	8.0469	1.27968
hsa-miR-382-3p	11.1424	8.0469	12.7968
hsa-miR-4429	9.40142	8.0469	0.426561
hsa-miR-4517	4.06234	8.0469	0.853121
hsa-miR-6500-5p	12.8834	8.0469	0.426561
hsa-miR-6895-5p	4.41054	8.0469	0.853121
hsa-miR-762	39.811	8.0469	1.27968
hsa-miR-18a-3p	3.01774	7.85977	16.6359
hsa-miR-1913	17.6422	7.85977	1.70624
hsa-miR-3141	32.3827	7.85977	11.9437
hsa-miR-4496	6.03548	7.85977	0.426561
hsa-miR-4712-5p	22.1688	7.85977	1.70624
hsa-miR-5001-5p	11.0264	7.85977	2.1328
hsa-miR-659-3p	36.9093	7.85977	0.426561
hsa-miR-671-3p	16.1333	7.85977	12.7968
hsa-miR-7153-5p	14.5084	7.85977	0.426561
hsa-miR-1301-3p	12.6513	7.67263	20.0484
hsa-miR-33a-5p	11.0264	7.67263	10.2375
hsa-miR-3918	4.87481	7.67263	1.27968
hsa-miR-4709-3p	11.8388	7.67263	0.426561
hsa-miR-509-3-5p	14.9726	7.67263	2.55936
hsa-miR-6797-5p	6.03548	7.67263	0.426561
hsa-miR-1266-5p	17.9904	7.48549	8.10465
hsa-miR-1915-3p	32.7309	7.48549	2.1328
hsa-miR-30c-2-3p	24.1419	7.48549	5.97185
hsa-miR-3134	24.0259	7.48549	1.70624
hsa-miR-376c-3p	11.2585	7.48549	12.7968
hsa-miR-4466	40.0431	7.48549	2.98593
hsa-miR-6847-5p	6.03548	7.48549	0.426561
hsa-miR-6874-3p	13.4638	7.48549	1.27968
hsa-let-7g-3p	5.33908	7.29835	1.70624
hsa-miR-125b-1-3p	26.4633	7.29835	14.5031
hsa-miR-1276	30.6417	7.29835	0.853121
hsa-miR-203a-5p	5.45515	7.29835	0.853121
hsa-miR-302d-3p	3.48201	7.29835	1.27968
hsa-miR-4777-3p	4.06234	7.29835	0.853121
hsa-miR-4787-5p	53.2747	7.29835	0.853121
hsa-miR-487b-3p	28.4364	7.29835	8.10465
hsa-miR-506-3p	6.61582	7.29835	1.27968
hsa-miR-5684	12.6513	7.29835	1.70624
hsa-miR-6087	33.4273	7.29835	2.98593
hsa-miR-6837-3p	8.47289	7.29835	0.853121
hsa-miR-6859-5p	4.87481	7.29835	0.426561
hsa-miR-922	27.1597	7.29835	0.426561
hsa-miR-1281	13.812	7.11122	1.27968
hsa-miR-1292-3p	18.1064	7.11122	0.853121
hsa-miR-212-3p	13.5798	7.11122	7.25153
hsa-miR-3135a	5.91941	7.11122	0.853121
hsa-miR-489-3p	8.82109	7.11122	0.426561
hsa-miR-554	3.59808	7.11122	0.853121
hsa-miR-6853-3p	6.38368	7.11122	1.27968
hsa-miR-1185-1-3p	4.99088	6.92408	5.54529
hsa-miR-3133	8.00862	6.92408	3.83905
hsa-miR-382-5p	11.7228	6.92408	19.6218
hsa-miR-665	10.6782	6.92408	0.853121
hsa-miR-3138	17.8743	6.73694	0.853121
hsa-miR-34b-3p	11.6067	6.73694	0.853121
hsa-miR-362-3p	4.06234	6.73694	2.98593
hsa-miR-4286	7.77648	6.73694	3.83905
hsa-miR-4529-3p	11.1424	6.73694	0.853121
hsa-miR-6761-5p	11.1424	6.73694	0.426561
hsa-miR-6793-5p	14.2762	6.73694	1.27968
hsa-miR-7114-3p	9.98176	6.73694	1.70624
hsa-miR-8085	7.19615	6.73694	2.1328
hsa-miR-1298-5p	12.187	6.5498	0.426561
hsa-miR-1303	13.4638	6.5498	11.5171
hsa-miR-216a-5p	5.33908	6.5498	0.426561
hsa-miR-30c-1-3p	9.16929	6.5498	11.0906
hsa-miR-3922-5p	8.70502	6.5498	2.1328
hsa-miR-4444	37.1414	6.5498	1.27968
hsa-miR-5000-3p	13.1156	6.5498	1.27968
hsa-miR-541-3p	7.42828	6.5498	0.426561
hsa-miR-625-5p	3.83021	6.5498	3.41249
hsa-miR-6734-3p	3.01774	6.5498	1.27968
hsa-miR-6766-5p	4.52661	6.5498	0.426561
hsa-miR-6820-3p	25.6508	6.5498	2.55936
hsa-miR-8072	26.6954	6.5498	1.70624
hsa-miR-1181	24.258	6.36267	2.1328
hsa-miR-1224-5p	5.22301	6.36267	0.853121
hsa-miR-3191-3p	20.4278	6.36267	2.1328
hsa-miR-4439	3.71414	6.36267	0.426561
hsa-miR-4645-3p	13.4638	6.36267	2.55936
hsa-miR-4678	3.48201	6.36267	0.426561
hsa-miR-4786-3p	25.8829	6.36267	1.70624
hsa-miR-548ah-3p	1.97314	6.36267	11.0906
hsa-miR-548az-5p	11.4906	6.36267	2.98593
hsa-miR-6741-3p	5.57121	6.36267	1.70624
hsa-miR-760	23.4455	6.36267	0.853121
hsa-miR-1199-5p	14.9726	6.17553	2.1328
hsa-miR-1343-5p	18.5707	6.17553	2.1328
hsa-miR-1908-5p	16.4815	6.17553	1.70624
hsa-miR-215-3p	23.2134	6.17553	5.97185
hsa-miR-216b-5p	9.28535	6.17553	1.27968
hsa-miR-331-5p	7.77648	6.17553	13.2234
hsa-miR-4489	7.89255	6.17553	0.853121
hsa-miR-4637	5.33908	6.17553	0.426561
hsa-miR-4691-3p	6.38368	6.17553	2.1328
hsa-miR-4712-3p	21.2402	6.17553	0.853121
hsa-miR-1273a	20.892	5.98839	0.853121
hsa-miR-134-3p	24.6062	5.98839	3.41249
hsa-miR-217	9.16929	5.98839	5.54529
hsa-miR-320c	3.94628	5.98839	4.69217
hsa-miR-32-3p	6.61582	5.98839	11.9437
hsa-miR-3670	14.8566	5.98839	0.426561
hsa-miR-4330	5.57121	5.98839	1.27968
hsa-miR-4688	9.86569	5.98839	1.27968
hsa-miR-5001-3p	5.45515	5.98839	5.11873
hsa-miR-5689	9.28535	5.98839	1.27968
hsa-miR-6079	18.6868	5.98839	0.426561
hsa-miR-643	3.01774	5.98839	0.853121
hsa-miR-6510-5p	32.7309	5.98839	5.54529
hsa-miR-766-3p	9.05322	5.98839	4.69217
hsa-miR-877-5p	3.83021	5.98839	4.26561
hsa-miR-105-3p	5.33908	5.80126	0.426561
hsa-miR-125b-2-3p	8.00862	5.80126	1.27968
hsa-miR-1269b	4.87481	5.80126	1.27968
hsa-miR-1288-3p	6.03548	5.80126	1.27968
hsa-miR-146b-3p	12.6513	5.80126	6.82497
hsa-miR-1911-3p	26.9275	5.80126	0.426561
hsa-miR-3656	63.0243	5.80126	4.26561
hsa-miR-431-3p	14.2762	5.80126	1.70624
hsa-miR-4327	10.7942	5.80126	1.27968
hsa-miR-4513	10.5621	5.80126	0.853121
hsa-miR-4638-3p	7.19615	5.80126	1.27968
hsa-miR-4660	7.54435	5.80126	0.853121
hsa-miR-4687-3p	33.6594	5.80126	1.70624
hsa-miR-4767	14.0441	5.80126	1.70624
hsa-miR-548k	6.84795	5.80126	18.7687
hsa-miR-575	6.96402	5.80126	0.853121
hsa-miR-6088	16.1333	5.80126	1.70624
hsa-miR-646	5.80335	5.80126	2.55936
hsa-miR-6512-3p	11.8388	5.80126	2.98593
hsa-miR-6729-3p	19.9635	5.80126	0.853121
hsa-miR-6748-3p	39.2306	5.80126	0.853121
hsa-miR-6892-3p	12.5352	5.80126	1.27968
hsa-miR-128-2-5p	17.41	5.61412	0.426561
hsa-miR-181d-3p	2.20527	5.61412	1.27968
hsa-miR-204-5p	8.93715	5.61412	29.8593
hsa-miR-3150a-5p	9.63356	5.61412	0.853121
hsa-miR-3178	21.4724	5.61412	2.1328
hsa-miR-424-3p	5.45515	5.61412	6.39841
hsa-miR-432-5p	10.7942	5.61412	14.5031
hsa-miR-4453	12.7674	5.61412	1.70624
hsa-miR-4491	4.29448	5.61412	0.426561
hsa-miR-4653-5p	6.15155	5.61412	0.426561
hsa-miR-4727-5p	4.52661	5.61412	0.426561
hsa-miR-4783-5p	13.6959	5.61412	2.1328
hsa-miR-4785	23.4455	5.61412	1.27968
hsa-miR-505-5p	8.93715	5.61412	0.426561
hsa-miR-550a-5p	3.24987	5.61412	10.2375
hsa-miR-5694	8.00862	5.61412	1.70624
hsa-miR-8083	14.3923	5.61412	0.853121
hsa-miR-1205	22.2849	5.42698	0.426561
hsa-miR-211-3p	2.55347	5.42698	0.426561
hsa-miR-212-5p	25.3026	5.42698	5.11873
hsa-miR-2277-5p	7.31222	5.42698	5.97185
hsa-miR-3183	9.28535	5.42698	0.853121
hsa-miR-4256	5.33908	5.42698	0.426561
hsa-miR-4668-5p	24.7223	5.42698	2.1328
hsa-miR-4711-5p	4.52661	5.42698	0.426561
hsa-miR-4726-3p	8.24075	5.42698	0.853121
hsa-miR-4794	27.2757	5.42698	1.70624
hsa-miR-505-3p	7.89255	5.42698	14.9296
hsa-miR-508-3p	20.6599	5.42698	4.69217
hsa-miR-548as-3p	14.5084	5.42698	0.853121
hsa-miR-5705	5.10695	5.42698	0.426561
hsa-miR-6763-3p	6.61582	5.42698	0.426561
hsa-miR-7157-5p	2.78561	5.42698	0.426561
hsa-miR-7158-3p	9.40142	5.42698	2.1328
hsa-miR-7158-5p	45.4982	5.42698	2.55936
hsa-miR-1284	10.6782	5.23984	0.426561
hsa-miR-2467-5p	2.20527	5.23984	1.70624
hsa-miR-3119	15.669	5.23984	0.426561
hsa-miR-3139	9.86569	5.23984	0.853121
hsa-miR-3180-5p	9.98176	5.23984	8.95778
hsa-miR-3185	20.0796	5.23984	0.426561
hsa-miR-378b	13.2316	5.23984	0.853121
hsa-miR-411-3p	14.2762	5.23984	6.82497
hsa-miR-4479	8.93715	5.23984	1.27968
hsa-miR-4521	7.42828	5.23984	0.853121
hsa-miR-4677-3p	6.38368	5.23984	8.95778
hsa-miR-4700-3p	7.19615	5.23984	0.853121
hsa-miR-4700-5p	6.03548	5.23984	1.27968
hsa-miR-4796-5p	13.1156	5.23984	1.27968
hsa-miR-641	14.7405	5.23984	5.54529
hsa-miR-6504-3p	4.17841	5.23984	0.853121
hsa-miR-664a-5p	8.24075	5.23984	3.83905
hsa-miR-7160-5p	4.64268	5.23984	0.426561
hsa-miR-892c-3p	7.08008	5.23984	0.426561
hsa-miR-924	25.5347	5.23984	0.853121
hsa-miR-3127-5p	23.7937	5.05271	2.98593
hsa-miR-3190-5p	19.8474	5.05271	2.1328
hsa-miR-3925-5p	3.36594	5.05271	0.853121
hsa-miR-4452	17.41	5.05271	2.1328
hsa-miR-4746-5p	11.0264	5.05271	2.98593
hsa-miR-5092	2.55347	5.05271	0.426561
hsa-miR-541-5p	8.58895	5.05271	1.70624
hsa-miR-548d-5p	4.41054	5.05271	12.7968
hsa-miR-654-5p	9.28535	5.05271	11.5171
hsa-miR-6735-5p	5.33908	5.05271	1.27968
hsa-miR-6759-5p	7.31222	5.05271	0.853121
hsa-miR-6772-3p	4.52661	5.05271	0.426561
hsa-miR-8077	6.15155	5.05271	1.27968
hsa-miR-940	25.0705	5.05271	3.41249
hsa-miR-1304-5p	4.41054	4.86557	1.70624
hsa-miR-16-2-3p	4.29448	4.86557	5.11873
hsa-miR-20a-3p	1.3928	4.86557	0.426561
hsa-miR-29a-5p	4.52661	4.86557	2.1328
hsa-miR-3130-5p	3.48201	4.86557	0.426561
hsa-miR-3651	8.58895	4.86557	0.853121
hsa-miR-3977	24.1419	4.86557	0.853121
hsa-miR-4417	7.66042	4.86557	1.27968
hsa-miR-4420	5.22301	4.86557	0.853121
hsa-miR-4649-5p	15.4369	4.86557	1.27968
hsa-miR-4671-5p	3.71414	4.86557	0.426561
hsa-miR-548g-5p	1.741	4.86557	8.53121
hsa-miR-661	11.0264	4.86557	0.853121
hsa-miR-6727-5p	11.6067	4.86557	0.853121
hsa-miR-6747-3p	4.99088	4.86557	0.853121
hsa-miR-6868-3p	2.90167	4.86557	0.426561
hsa-miR-7109-5p	18.9189	4.86557	2.1328
hsa-miR-8075	24.3741	4.86557	2.1328
hsa-miR-1269a	5.91941	4.67843	101.095
hsa-miR-1273e	4.41054	4.67843	0.426561
hsa-miR-1909-3p	14.3923	4.67843	1.27968
hsa-miR-219a-2-3p	7.42828	4.67843	1.70624
hsa-miR-223-5p	10.9103	4.67843	26.0202
hsa-miR-3065-3p	7.31222	4.67843	0.853121
hsa-miR-3150b-3p	9.28535	4.67843	1.70624
hsa-miR-3156-3p	9.98176	4.67843	0.426561
hsa-miR-3661	11.8388	4.67843	0.426561
hsa-miR-3928-5p	11.9549	4.67843	0.853121
hsa-miR-3940-3p	7.31222	4.67843	0.853121
hsa-miR-4292	10.2139	4.67843	0.853121
hsa-miR-4418	13.4638	4.67843	2.1328
hsa-miR-4502	9.16929	4.67843	0.853121
hsa-miR-556-5p	3.71414	4.67843	2.55936
hsa-miR-5585-5p	14.8566	4.67843	1.27968
hsa-miR-5588-3p	18.2225	4.67843	0.426561
hsa-miR-5708	4.75874	4.67843	0.853121
hsa-miR-572	14.7405	4.67843	1.27968
hsa-miR-596	15.3208	4.67843	0.426561
hsa-miR-6075	19.7314	4.67843	2.1328
hsa-miR-6076	8.47289	4.67843	0.426561
hsa-miR-6083	9.40142	4.67843	0.853121
hsa-miR-6504-5p	5.91941	4.67843	1.27968
hsa-miR-671-5p	5.68728	4.67843	8.95778
hsa-miR-6746-3p	16.7136	4.67843	1.70624
hsa-miR-6804-5p	5.80335	4.67843	0.426561
hsa-miR-6817-3p	4.52661	4.67843	0.853121
hsa-miR-6864-5p	4.17841	4.67843	0.853121
hsa-miR-154-5p	5.45515	4.49129	3.41249
hsa-miR-2681-3p	6.26761	4.49129	0.853121
hsa-miR-296-5p	8.58895	4.49129	11.5171
hsa-miR-299-3p	25.5347	4.49129	11.0906
hsa-miR-3120-3p	4.75874	4.49129	2.98593
hsa-miR-3187-5p	13.2316	4.49129	0.853121
hsa-miR-3664-5p	3.36594	4.49129	1.27968
hsa-miR-3677-5p	6.84795	4.49129	1.27968
hsa-miR-370-5p	5.10695	4.49129	0.426561
hsa-miR-4265	3.71414	4.49129	0.853121
hsa-miR-433-3p	8.00862	4.49129	4.26561
hsa-miR-4421	4.29448	4.49129	0.853121
hsa-miR-4693-3p	7.31222	4.49129	0.853121
hsa-miR-4707-3p	22.2849	4.49129	2.55936
hsa-miR-4786-5p	4.75874	4.49129	0.853121
hsa-miR-508-5p	24.7223	4.49129	1.27968
hsa-miR-512-3p	2.66954	4.49129	3.83905
hsa-miR-6728-5p	17.7582	4.49129	0.426561
hsa-miR-6751-3p	14.3923	4.49129	1.27968
hsa-miR-6786-5p	19.151	4.49129	1.70624
hsa-miR-6852-5p	4.64268	4.49129	0.426561
hsa-miR-7161-5p	4.64268	4.49129	1.27968
hsa-miR-7702	4.17841	4.49129	0.853121
hsa-miR-937-5p	17.294	4.49129	2.1328
hsa-miR-1233-3p	7.19615	4.30416	2.1328
hsa-miR-1268b	6.61582	4.30416	4.26561
hsa-miR-184	10.33	4.30416	0.853121
hsa-miR-3144-3p	7.54435	4.30416	4.26561
hsa-miR-3152-5p	3.36594	4.30416	0.426561
hsa-miR-378f	20.6599	4.30416	0.853121
hsa-miR-3917	4.99088	4.30416	0.853121
hsa-miR-4302	8.93715	4.30416	0.853121
hsa-miR-4635	4.41054	4.30416	0.426561
hsa-miR-4673	6.38368	4.30416	1.27968
hsa-miR-4674	17.7582	4.30416	2.55936
hsa-miR-4684-3p	8.82109	4.30416	11.0906
hsa-miR-4686	2.78561	4.30416	0.426561
hsa-miR-4726-5p	6.49975	4.30416	0.853121
hsa-miR-4729	6.73188	4.30416	0.426561
hsa-miR-4758-5p	6.15155	4.30416	2.55936
hsa-miR-548aq-3p	1.97314	4.30416	7.67809
hsa-miR-548u	2.43741	4.30416	10.664
hsa-miR-550a-3p	2.43741	4.30416	2.55936
hsa-miR-5692b	9.16929	4.30416	0.426561
hsa-miR-605-3p	2.43741	4.30416	0.426561
hsa-miR-6090	16.1333	4.30416	0.853121
hsa-miR-6753-3p	9.05322	4.30416	2.1328
hsa-miR-6765-5p	13.6959	4.30416	0.426561
hsa-miR-6767-5p	5.68728	4.30416	0.426561
hsa-miR-7112-3p	7.77648	4.30416	0.426561
hsa-miR-7844-5p	6.73188	4.30416	0.853121
hsa-miR-8063	8.58895	4.30416	0.426561
hsa-miR-943	4.52661	4.30416	0.853121
hsa-miR-1179	5.57121	4.11702	0.426561
hsa-miR-122-5p	64.0689	4.11702	0.426561
hsa-miR-1245a	17.294	4.11702	1.70624
hsa-miR-1254	8.12469	4.11702	1.27968
hsa-miR-130b-5p	4.75874	4.11702	5.97185
hsa-miR-2113	11.7228	4.11702	0.426561
hsa-miR-2276-3p	3.48201	4.11702	2.55936
hsa-miR-3200-5p	6.73188	4.11702	0.426561
hsa-miR-326	7.77648	4.11702	4.69217
hsa-miR-3663-3p	9.63356	4.11702	1.27968
hsa-miR-369-5p	28.7846	4.11702	4.26561
hsa-miR-3937	11.7228	4.11702	3.41249
hsa-miR-4285	16.9458	4.11702	0.853121
hsa-miR-449c-5p	3.01774	4.11702	5.11873
hsa-miR-4663	6.15155	4.11702	0.853121
hsa-miR-4708-3p	3.48201	4.11702	0.426561
hsa-miR-4762-3p	5.33908	4.11702	0.853121
hsa-miR-4793-5p	10.2139	4.11702	0.853121
hsa-miR-5095	5.57121	4.11702	0.853121
hsa-miR-5698	19.3832	4.11702	0.853121
hsa-miR-578	23.2134	4.11702	1.27968
hsa-miR-6510-3p	6.49975	4.11702	0.853121
hsa-miR-6790-3p	21.1242	4.11702	0.853121
hsa-miR-6865-5p	6.38368	4.11702	0.426561
hsa-miR-6870-5p	9.05322	4.11702	0.853121
hsa-miR-7152-3p	4.87481	4.11702	1.70624
hsa-miR-93-3p	3.94628	4.11702	4.26561
hsa-miR-1289	8.24075	3.92988	1.70624
hsa-miR-1290	40.1592	3.92988	81.0465
hsa-miR-19b-1-5p	2.90167	3.92988	9.8109
hsa-miR-210-5p	3.24987	3.92988	2.55936
hsa-miR-2355-3p	6.73188	3.92988	3.83905
hsa-miR-2681-5p	5.10695	3.92988	0.853121
hsa-miR-296-3p	6.26761	3.92988	8.95778
hsa-miR-301b-3p	3.13381	3.92988	11.0906
hsa-miR-3652	8.93715	3.92988	0.426561
hsa-miR-3919	6.38368	3.92988	0.426561
hsa-miR-3928-3p	14.6244	3.92988	1.70624
hsa-miR-410-3p	5.91941	3.92988	5.11873
hsa-miR-4268	9.86569	3.92988	0.426561
hsa-miR-433-5p	20.892	3.92988	0.853121
hsa-miR-4425	5.91941	3.92988	0.426561
hsa-miR-4646-5p	3.48201	3.92988	1.70624
hsa-miR-4745-5p	8.00862	3.92988	0.426561
hsa-miR-4771	23.2134	3.92988	0.426561
hsa-miR-539-3p	4.75874	3.92988	5.54529
hsa-miR-548ag	15.669	3.92988	0.853121
hsa-miR-548b-3p	5.22301	3.92988	2.1328
hsa-miR-580-5p	5.68728	3.92988	0.426561
hsa-miR-6068	10.0978	3.92988	0.426561
hsa-miR-6125	7.19615	3.92988	2.1328
hsa-miR-6740-5p	3.59808	3.92988	0.426561
hsa-miR-6743-5p	12.6513	3.92988	0.853121
hsa-miR-6787-5p	61.7476	3.92988	1.27968
hsa-miR-6800-5p	3.94628	3.92988	1.70624
hsa-miR-6821-5p	6.96402	3.92988	0.426561
hsa-miR-6855-5p	3.48201	3.92988	0.853121
hsa-miR-6856-3p	13.2316	3.92988	0.426561
hsa-miR-7156-5p	2.78561	3.92988	0.426561
hsa-miR-769-3p	7.42828	3.92988	4.26561
hsa-miR-7973	43.9894	3.92988	0.426561
hsa-miR-8053	11.1424	3.92988	0.853121
hsa-miR-135b-3p	1.27674	3.74275	9.8109
hsa-miR-23c	5.91941	3.74275	0.426561
hsa-miR-302c-5p	3.71414	3.74275	0.426561
hsa-miR-3124-3p	1.16067	3.74275	3.83905
hsa-miR-3128	5.80335	3.74275	0.426561
hsa-miR-3131	3.59808	3.74275	0.853121
hsa-miR-3156-5p	9.28535	3.74275	1.27968
hsa-miR-3162-3p	21.9367	3.74275	5.54529
hsa-miR-3169	3.59808	3.74275	0.426561
hsa-miR-3607-5p	1.3928	3.74275	0.426561
hsa-miR-365a-5p	6.38368	3.74275	5.97185
hsa-miR-4262	6.49975	3.74275	0.426561
hsa-miR-4298	4.06234	3.74275	1.27968
hsa-miR-4539	4.41054	3.74275	0.853121
hsa-miR-4656	4.52661	3.74275	0.426561
hsa-miR-4768-3p	4.06234	3.74275	1.70624
hsa-miR-4788	17.1779	3.74275	1.70624
hsa-miR-5002-3p	7.08008	3.74275	0.426561
hsa-miR-5007-3p	8.82109	3.74275	0.853121
hsa-miR-501-5p	5.33908	3.74275	1.27968
hsa-miR-556-3p	2.55347	3.74275	2.98593
hsa-miR-5587-3p	3.94628	3.74275	1.70624
hsa-miR-5588-5p	20.0796	3.74275	0.853121
hsa-miR-5692c	8.70502	3.74275	0.426561
hsa-miR-5702	17.1779	3.74275	0.426561
hsa-miR-607	8.70502	3.74275	1.27968
hsa-miR-6084	17.7582	3.74275	0.853121
hsa-miR-619-3p	7.77648	3.74275	0.426561
hsa-miR-6516-3p	3.13381	3.74275	2.55936
hsa-miR-656-3p	11.0264	3.74275	4.26561
hsa-miR-6735-3p	5.10695	3.74275	0.426561
hsa-miR-6774-3p	10.5621	3.74275	1.27968
hsa-miR-7845-5p	4.75874	3.74275	0.426561
hsa-miR-8066	4.17841	3.74275	0.426561
hsa-miR-939-5p	7.19615	3.74275	0.853121
hsa-miR-1197	8.12469	3.55561	5.54529
hsa-miR-1250-5p	4.17841	3.55561	1.70624
hsa-miR-1282	1.0446	3.55561	0.853121
hsa-miR-152-5p	7.08008	3.55561	9.8109
hsa-miR-1912	6.38368	3.55561	0.426561
hsa-miR-219a-1-3p	12.8834	3.55561	1.27968
hsa-miR-323a-5p	12.8834	3.55561	0.853121
hsa-miR-3610	13.928	3.55561	1.27968
hsa-miR-371b-5p	2.78561	3.55561	0.426561
hsa-miR-3907	7.54435	3.55561	1.27968
hsa-miR-3939	2.78561	3.55561	0.853121
hsa-miR-4297	11.8388	3.55561	0.426561
hsa-miR-4455	5.22301	3.55561	0.426561
hsa-miR-4650-5p	13.1156	3.55561	0.853121
hsa-miR-4704-3p	5.68728	3.55561	0.853121
hsa-miR-4731-3p	5.33908	3.55561	0.426561
hsa-miR-4753-3p	3.48201	3.55561	0.426561
hsa-miR-551b-5p	11.9549	3.55561	0.426561
hsa-miR-555	9.05322	3.55561	0.853121
hsa-miR-558	3.36594	3.55561	0.426561
hsa-miR-562	5.45515	3.55561	1.70624
hsa-miR-600	7.66042	3.55561	0.426561
hsa-miR-6511a-3p	10.7942	3.55561	1.27968
hsa-miR-652-5p	2.20527	3.55561	5.97185
hsa-miR-6845-5p	3.94628	3.55561	1.27968
hsa-miR-6849-3p	3.94628	3.55561	0.426561
hsa-miR-6882-5p	5.10695	3.55561	0.426561
hsa-miR-7110-5p	21.7045	3.55561	3.83905
hsa-miR-934	5.22301	3.55561	0.853121
hsa-miR-942-5p	3.83021	3.55561	3.83905
hsa-miR-1286	2.66954	3.36847	0.426561
hsa-miR-1294	1.97314	3.36847	1.70624
hsa-miR-138-5p	9.74962	3.36847	1.70624
hsa-miR-150-3p	3.83021	3.36847	1.27968
hsa-miR-188-5p	7.31222	3.36847	11.0906
hsa-miR-301b-5p	12.9995	3.36847	1.27968
hsa-miR-320d	3.13381	3.36847	2.55936
hsa-miR-3609	4.06234	3.36847	0.853121
hsa-miR-3613-3p	8.82109	3.36847	2.98593
hsa-miR-3658	3.01774	3.36847	0.426561
hsa-miR-3691-5p	3.94628	3.36847	0.853121
hsa-miR-372-3p	5.22301	3.36847	1.27968
hsa-miR-3922-3p	5.45515	3.36847	0.426561
hsa-miR-3924	6.03548	3.36847	1.27968
hsa-miR-3934-3p	4.06234	3.36847	1.27968
hsa-miR-4296	2.78561	3.36847	2.1328
hsa-miR-4321	12.3031	3.36847	1.27968
hsa-miR-4457	8.93715	3.36847	1.70624
hsa-miR-4511	2.78561	3.36847	0.853121
hsa-miR-4657	2.66954	3.36847	0.853121
hsa-miR-4667-3p	5.22301	3.36847	0.426561
hsa-miR-4697-5p	2.66954	3.36847	0.853121
hsa-miR-4738-5p	3.01774	3.36847	0.426561
hsa-miR-4739	12.6513	3.36847	0.853121
hsa-miR-4744	6.49975	3.36847	3.41249
hsa-miR-4749-5p	6.38368	3.36847	1.27968
hsa-miR-4750-3p	12.5352	3.36847	0.853121
hsa-miR-4784	3.83021	3.36847	0.853121
hsa-miR-494-5p	13.2316	3.36847	1.27968
hsa-miR-512-5p	2.55347	3.36847	0.426561
hsa-miR-548aj-5p	1.50887	3.36847	7.25153
hsa-miR-548d-3p	8.35682	3.36847	3.41249
hsa-miR-548i	3.36594	3.36847	3.41249
hsa-miR-548x-5p	3.01774	3.36847	8.10465
hsa-miR-584-3p	3.48201	3.36847	0.426561
hsa-miR-601	5.91941	3.36847	0.426561
hsa-miR-6070	2.43741	3.36847	0.426561
hsa-miR-6503-5p	1.97314	3.36847	1.27968
hsa-miR-660-3p	2.32134	3.36847	2.55936
hsa-miR-6769b-5p	10.5621	3.36847	1.70624
hsa-miR-6779-5p	4.41054	3.36847	1.27968
hsa-miR-6801-5p	5.33908	3.36847	0.853121
hsa-miR-6815-5p	11.6067	3.36847	0.853121
hsa-miR-6822-5p	6.26761	3.36847	0.853121
hsa-miR-6829-3p	2.66954	3.36847	0.853121
hsa-miR-6840-3p	5.22301	3.36847	1.70624
hsa-miR-6843-3p	4.29448	3.36847	0.853121
hsa-miR-7843-5p	4.29448	3.36847	0.853121
hsa-miR-7850-5p	8.12469	3.36847	0.853121
hsa-miR-8064	4.06234	3.36847	0.426561
hsa-miR-887-5p	1.85707	3.36847	0.853121
hsa-miR-135a-3p	15.9012	3.18133	1.70624
hsa-miR-149-3p	13.3477	3.18133	1.27968
hsa-miR-193b-5p	2.20527	3.18133	2.55936
hsa-miR-206	4.64268	3.18133	1.27968
hsa-miR-219b-5p	3.48201	3.18133	0.853121
hsa-miR-23b-5p	4.87481	3.18133	5.54529
hsa-miR-2467-3p	3.94628	3.18133	0.853121
hsa-miR-301a-5p	9.74962	3.18133	2.98593
hsa-miR-3158-5p	4.64268	3.18133	1.70624
hsa-miR-3671	3.48201	3.18133	0.426561
hsa-miR-3934-5p	4.64268	3.18133	8.10465
hsa-miR-3973	8.58895	3.18133	0.426561
hsa-miR-4267	7.66042	3.18133	0.853121
hsa-miR-4461	11.6067	3.18133	1.27968
hsa-miR-4504	4.52661	3.18133	4.69217
hsa-miR-4679	2.32134	3.18133	0.426561
hsa-miR-4695-3p	11.6067	3.18133	1.27968
hsa-miR-4723-3p	4.52661	3.18133	0.853121
hsa-miR-4768-5p	3.36594	3.18133	0.853121
hsa-miR-4789-5p	1.741	3.18133	0.853121
hsa-miR-5088-3p	9.16929	3.18133	0.426561
hsa-miR-5094	1.97314	3.18133	0.853121
hsa-miR-5589-5p	2.32134	3.18133	0.426561
hsa-miR-564	6.49975	3.18133	0.853121
hsa-miR-6720-3p	5.57121	3.18133	1.27968
hsa-miR-6729-5p	11.2585	3.18133	1.70624
hsa-miR-6777-5p	19.7314	3.18133	0.853121
hsa-miR-6782-3p	2.20527	3.18133	0.426561
hsa-miR-6846-3p	1.85707	3.18133	0.853121
hsa-miR-6871-3p	6.26761	3.18133	0.426561
hsa-miR-758-5p	4.06234	3.18133	0.426561
hsa-miR-765	3.71414	3.18133	0.426561
hsa-miR-7848-3p	12.071	3.18133	1.27968
hsa-miR-887-3p	4.75874	3.18133	1.27968
hsa-miR-891b	4.41054	3.18133	0.853121
hsa-miR-9500	45.15	3.18133	2.98593
hsa-miR-1225-5p	9.86569	2.9942	2.1328
hsa-miR-1285-3p	3.83021	2.9942	10.2375
hsa-miR-1539	3.36594	2.9942	0.426561
hsa-miR-23a-5p	6.84795	2.9942	1.70624
hsa-miR-299-5p	7.42828	2.9942	2.1328
hsa-miR-30b-3p	4.99088	2.9942	5.97185
hsa-miR-3125	3.01774	2.9942	0.853121
hsa-miR-3127-3p	3.59808	2.9942	2.1328
hsa-miR-3161	4.87481	2.9942	1.27968
hsa-miR-3194-3p	1.16067	2.9942	0.853121
hsa-miR-3197	4.52661	2.9942	1.27968
hsa-miR-329-3p	4.06234	2.9942	3.41249
hsa-miR-329-5p	2.90167	2.9942	1.70624
hsa-miR-3665	8.35682	2.9942	1.70624
hsa-miR-3680-5p	4.87481	2.9942	0.426561
hsa-miR-3692-3p	3.24987	2.9942	0.426561
hsa-miR-376a-5p	4.99088	2.9942	1.27968
hsa-miR-3923	6.03548	2.9942	0.853121
hsa-miR-3944-3p	5.80335	2.9942	0.853121
hsa-miR-4254	5.10695	2.9942	1.27968
hsa-miR-4459	3.13381	2.9942	0.853121
hsa-miR-4485-3p	8.47289	2.9942	3.83905
hsa-miR-4507	7.31222	2.9942	0.853121
hsa-miR-4522	4.52661	2.9942	0.426561
hsa-miR-4636	4.52661	2.9942	1.27968
hsa-miR-4698	2.43741	2.9942	0.853121
hsa-miR-4740-3p	6.84795	2.9942	1.27968
hsa-miR-485-5p	3.48201	2.9942	0.853121
hsa-miR-5010-5p	9.51749	2.9942	0.853121
hsa-miR-509-3p	8.00862	2.9942	0.853121
hsa-miR-509-5p	4.99088	2.9942	0.426561
hsa-miR-514b-3p	1.27674	2.9942	0.426561
hsa-miR-5189-5p	2.66954	2.9942	0.853121
hsa-miR-518b	2.55347	2.9942	2.55936
hsa-miR-5196-3p	2.90167	2.9942	0.426561
hsa-miR-5680	4.41054	2.9942	0.853121
hsa-miR-6132	7.89255	2.9942	0.426561
hsa-miR-615-3p	4.64268	2.9942	2.98593
hsa-miR-637	6.03548	2.9942	0.853121
hsa-miR-6507-3p	12.6513	2.9942	1.27968
hsa-miR-6511b-3p	3.13381	2.9942	1.70624
hsa-miR-6513-5p	19.9635	2.9942	0.853121
hsa-miR-657	3.71414	2.9942	0.853121
hsa-miR-6727-3p	8.70502	2.9942	0.853121
hsa-miR-6810-5p	5.33908	2.9942	0.426561
hsa-miR-6839-3p	4.29448	2.9942	0.426561
hsa-miR-6850-3p	4.52661	2.9942	0.426561
hsa-miR-6878-5p	3.59808	2.9942	0.853121
hsa-miR-6879-5p	3.94628	2.9942	0.853121
hsa-miR-6889-5p	5.57121	2.9942	0.853121
hsa-miR-6894-5p	6.26761	2.9942	0.853121
hsa-miR-7106-3p	3.48201	2.9942	0.426561
hsa-miR-770-5p	3.71414	2.9942	0.853121
hsa-miR-7846-3p	3.13381	2.9942	0.426561
hsa-miR-7853-5p	3.71414	2.9942	0.426561
hsa-miR-1287-3p	4.75874	2.80706	1.70624
hsa-miR-1306-5p	5.45515	2.80706	7.25153
hsa-miR-133a-5p	5.10695	2.80706	0.853121
hsa-miR-186-3p	3.94628	2.80706	0.853121
hsa-miR-1910-5p	4.64268	2.80706	0.853121
hsa-miR-1911-5p	4.29448	2.80706	0.426561
hsa-miR-2110	11.1424	2.80706	4.69217
hsa-miR-218-1-3p	9.28535	2.80706	0.853121
hsa-miR-3145-3p	2.32134	2.80706	0.426561
hsa-miR-323b-5p	7.77648	2.80706	0.426561
hsa-miR-3617-5p	1.62494	2.80706	4.26561
hsa-miR-3672	2.32134	2.80706	0.426561
hsa-miR-3914	3.83021	2.80706	0.426561
hsa-miR-4283	2.55347	2.80706	0.853121
hsa-miR-431-5p	2.66954	2.80706	4.69217
hsa-miR-4320	5.10695	2.80706	0.426561
hsa-miR-4322	8.12469	2.80706	0.853121
hsa-miR-4323	4.29448	2.80706	0.426561
hsa-miR-4326	3.24987	2.80706	0.853121
hsa-miR-4419b	3.48201	2.80706	1.27968
hsa-miR-4482-3p	1.3928	2.80706	0.426561
hsa-miR-4495	3.24987	2.80706	0.426561
hsa-miR-4703-5p	9.16929	2.80706	1.27968
hsa-miR-4722-5p	4.06234	2.80706	0.426561
hsa-miR-4754	7.54435	2.80706	0.853121
hsa-miR-4783-3p	4.06234	2.80706	0.426561
hsa-miR-506-5p	12.071	2.80706	0.853121
hsa-miR-5096	4.29448	2.80706	0.426561
hsa-miR-5188	10.446	2.80706	0.426561
hsa-miR-5587-5p	4.17841	2.80706	0.426561
hsa-miR-6078	6.96402	2.80706	1.27968
hsa-miR-631	3.59808	2.80706	0.426561
hsa-miR-6501-5p	2.66954	2.80706	1.70624
hsa-miR-6515-5p	11.9549	2.80706	3.41249
hsa-miR-655-3p	1.741	2.80706	2.55936
hsa-miR-664b-5p	5.22301	2.80706	0.426561
hsa-miR-6755-5p	1.97314	2.80706	0.426561
hsa-miR-6759-3p	4.87481	2.80706	0.426561
hsa-miR-6766-3p	3.13381	2.80706	0.426561
hsa-miR-6769b-3p	4.75874	2.80706	1.27968
hsa-miR-6783-3p	4.29448	2.80706	0.853121
hsa-miR-6795-5p	3.36594	2.80706	0.426561
hsa-miR-6834-5p	3.94628	2.80706	0.426561
hsa-miR-6850-5p	14.7405	2.80706	0.853121
hsa-miR-7110-3p	4.87481	2.80706	0.426561
hsa-miR-7111-5p	3.71414	2.80706	0.853121
hsa-miR-7156-3p	6.96402	2.80706	0.426561
hsa-miR-7703	7.89255	2.80706	1.70624
hsa-miR-873-5p	5.68728	2.80706	1.70624
hsa-miR-1250-3p	2.66954	2.61992	0.853121
hsa-miR-125a-3p	5.68728	2.61992	5.11873
hsa-miR-1277-3p	1.741	2.61992	2.55936
hsa-miR-1297	9.28535	2.61992	0.853121
hsa-miR-1471	16.1333	2.61992	0.426561
hsa-miR-1538	5.91941	2.61992	0.426561
hsa-miR-1827	1.85707	2.61992	0.426561
hsa-miR-3122	6.26761	2.61992	0.853121
hsa-miR-3130-3p	2.43741	2.61992	0.426561
hsa-miR-3148	2.55347	2.61992	0.426561
hsa-miR-3176	7.42828	2.61992	0.853121
hsa-miR-3611	4.99088	2.61992	1.70624
hsa-miR-3653-5p	9.51749	2.61992	0.426561
hsa-miR-3663-5p	3.24987	2.61992	1.70624
hsa-miR-3667-3p	1.85707	2.61992	1.70624
hsa-miR-371a-3p	4.17841	2.61992	0.426561
hsa-miR-3909	2.78561	2.61992	7.25153
hsa-miR-3944-5p	17.294	2.61992	0.853121
hsa-miR-4432	6.03548	2.61992	0.426561
hsa-miR-4445-3p	3.83021	2.61992	0.853121
hsa-miR-4694-3p	4.17841	2.61992	0.426561
hsa-miR-4706	8.24075	2.61992	2.1328
hsa-miR-4709-5p	6.96402	2.61992	0.853121
hsa-miR-4728-3p	3.59808	2.61992	2.55936
hsa-miR-4733-3p	7.89255	2.61992	0.426561
hsa-miR-4765	19.7314	2.61992	1.27968
hsa-miR-4770	2.55347	2.61992	0.426561
hsa-miR-485-3p	4.41054	2.61992	1.27968
hsa-miR-5571-3p	4.99088	2.61992	2.55936
hsa-miR-570-3p	2.0892	2.61992	4.26561
hsa-miR-589-3p	3.71414	2.61992	1.27968
hsa-miR-599	2.78561	2.61992	0.426561
hsa-miR-614	4.52661	2.61992	0.426561
hsa-miR-627-5p	2.90167	2.61992	0.853121
hsa-miR-6728-3p	4.41054	2.61992	0.426561
hsa-miR-6732-3p	1.741	2.61992	2.1328
hsa-miR-6776-3p	3.59808	2.61992	0.426561
hsa-miR-6809-5p	2.66954	2.61992	0.426561
hsa-miR-6826-3p	4.52661	2.61992	0.853121
hsa-miR-6831-5p	1.97314	2.61992	0.853121
hsa-miR-6852-3p	2.66954	2.61992	0.426561
hsa-miR-6857-5p	8.35682	2.61992	1.70624
hsa-miR-6859-3p	6.15155	2.61992	1.27968
hsa-miR-6876-3p	3.24987	2.61992	0.853121
hsa-miR-6880-3p	3.94628	2.61992	0.426561
hsa-miR-6891-3p	2.78561	2.61992	0.426561
hsa-miR-7113-5p	1.62494	2.61992	1.27968
hsa-miR-7152-5p	7.66042	2.61992	0.426561
hsa-miR-7162-3p	3.59808	2.61992	1.27968
hsa-miR-802	4.06234	2.61992	0.426561
hsa-miR-8052	3.13381	2.61992	0.853121
hsa-miR-891a-5p	4.99088	2.61992	0.426561
hsa-miR-1184	3.01774	2.43278	0.426561
hsa-miR-1204	2.0892	2.43278	0.426561
hsa-miR-1226-3p	2.66954	2.43278	1.70624
hsa-miR-1229-5p	3.24987	2.43278	0.426561
hsa-miR-1255a	2.78561	2.43278	4.26561
hsa-miR-139-3p	7.31222	2.43278	2.1328
hsa-miR-1537-5p	2.43741	2.43278	0.426561
hsa-miR-18b-5p	1.97314	2.43278	0.853121
hsa-miR-196b-3p	1.62494	2.43278	2.1328
hsa-miR-1972	3.48201	2.43278	1.27968
hsa-miR-2682-3p	2.90167	2.43278	1.27968
hsa-miR-301a-3p	1.97314	2.43278	3.83905
hsa-miR-3140-3p	4.52661	2.43278	1.70624
hsa-miR-3151-3p	2.66954	2.43278	0.853121
hsa-miR-3155a	1.85707	2.43278	1.70624
hsa-miR-3166	0.812469	2.43278	0.426561
hsa-miR-3196	11.2585	2.43278	1.27968
hsa-miR-3605-3p	3.48201	2.43278	2.98593
hsa-miR-3660	4.41054	2.43278	0.426561
hsa-miR-3675-3p	5.91941	2.43278	0.853121
hsa-miR-3685	5.91941	2.43278	0.853121
hsa-miR-3688-3p	4.29448	2.43278	2.55936
hsa-miR-3690	4.41054	2.43278	5.11873
hsa-miR-3916	10.2139	2.43278	0.853121
hsa-miR-3941	2.32134	2.43278	0.426561
hsa-miR-4424	3.13381	2.43278	0.853121
hsa-miR-448	1.741	2.43278	0.426561
hsa-miR-4503	2.66954	2.43278	0.426561
hsa-miR-452-3p	1.85707	2.43278	0.426561
hsa-miR-4527	4.41054	2.43278	0.426561
hsa-miR-4655-5p	4.41054	2.43278	0.426561
hsa-miR-4659b-5p	2.0892	2.43278	0.853121
hsa-miR-4677-5p	6.15155	2.43278	0.426561
hsa-miR-4683	3.59808	2.43278	0.853121
hsa-miR-4699-5p	1.27674	2.43278	1.27968
hsa-miR-4713-5p	4.29448	2.43278	1.27968
hsa-miR-4731-5p	2.20527	2.43278	0.426561
hsa-miR-4737	2.0892	2.43278	0.853121
hsa-miR-4743-3p	3.83021	2.43278	0.853121
hsa-miR-4746-3p	6.73188	2.43278	1.27968
hsa-miR-5004-3p	4.75874	2.43278	1.27968
hsa-miR-515-5p	2.32134	2.43278	0.426561
hsa-miR-5186	5.33908	2.43278	1.70624
hsa-miR-519e-5p	1.50887	2.43278	0.853121
hsa-miR-548bb-5p	8.35682	2.43278	0.853121
hsa-miR-5571-5p	1.16067	2.43278	0.426561
hsa-miR-597-3p	2.78561	2.43278	1.70624
hsa-miR-616-3p	12.3031	2.43278	0.426561
hsa-miR-622	3.83021	2.43278	0.853121
hsa-miR-642a-3p	2.66954	2.43278	0.426561
hsa-miR-6511a-5p	7.19615	2.43278	0.853121
hsa-miR-670-3p	0.812469	2.43278	0.426561
hsa-miR-6720-5p	6.61582	2.43278	0.853121
hsa-miR-6726-3p	11.1424	2.43278	1.70624
hsa-miR-6738-5p	4.41054	2.43278	0.426561
hsa-miR-6748-5p	4.06234	2.43278	0.426561
hsa-miR-6750-3p	3.83021	2.43278	1.27968
hsa-miR-6751-5p	4.41054	2.43278	0.853121
hsa-miR-6772-5p	4.52661	2.43278	0.426561
hsa-miR-6792-5p	9.51749	2.43278	0.853121
hsa-miR-6803-5p	7.42828	2.43278	1.27968
hsa-miR-6826-5p	4.52661	2.43278	1.27968
hsa-miR-6827-3p	2.20527	2.43278	0.426561
hsa-miR-6835-3p	7.19615	2.43278	0.426561
hsa-miR-6839-5p	5.57121	2.43278	0.853121
hsa-miR-6863	4.06234	2.43278	1.27968
hsa-miR-7107-3p	3.48201	2.43278	0.426561
hsa-miR-7113-3p	2.90167	2.43278	0.426561
hsa-miR-7155-3p	5.68728	2.43278	0.426561
hsa-miR-7843-3p	2.20527	2.43278	1.27968
hsa-miR-7856-5p	2.66954	2.43278	0.426561
hsa-miR-892a	5.68728	2.43278	0.853121
hsa-miR-921	6.03548	2.43278	0.853121
hsa-miR-938	4.29448	2.43278	0.426561
hsa-miR-1228-5p	11.8388	2.24565	0.426561
hsa-miR-1253	2.90167	2.24565	0.426561
hsa-miR-1268a	4.29448	2.24565	2.55936
hsa-miR-1277-5p	2.66954	2.24565	4.26561
hsa-miR-1292-5p	6.84795	2.24565	1.27968
hsa-miR-151b	4.75874	2.24565	0.853121
hsa-miR-181b-2-3p	5.10695	2.24565	1.27968
hsa-miR-200c-5p	2.55347	2.24565	1.70624
hsa-miR-208a-3p	12.9995	2.24565	0.426561
hsa-miR-2116-3p	4.41054	2.24565	0.853121
hsa-miR-3173-5p	1.0446	2.24565	1.27968
hsa-miR-3186-5p	5.10695	2.24565	0.853121
hsa-miR-3618	1.85707	2.24565	0.426561
hsa-miR-3654	1.97314	2.24565	0.426561
hsa-miR-3667-5p	1.85707	2.24565	0.426561
hsa-miR-3681-5p	4.29448	2.24565	0.426561
hsa-miR-379-3p	4.41054	2.24565	5.97185
hsa-miR-3938	2.43741	2.24565	0.426561
hsa-miR-3972	3.36594	2.24565	0.426561
hsa-miR-4252	4.29448	2.24565	0.853121
hsa-miR-4299	4.17841	2.24565	0.426561
hsa-miR-4307	1.62494	2.24565	0.426561
hsa-miR-4313	7.08008	2.24565	0.426561
hsa-miR-4328	1.85707	2.24565	1.70624
hsa-miR-4430	3.01774	2.24565	1.27968
hsa-miR-4436a	4.06234	2.24565	0.426561
hsa-miR-4500	17.41	2.24565	1.27968
hsa-miR-4534	3.01774	2.24565	1.70624
hsa-miR-4535	2.32134	2.24565	0.426561
hsa-miR-4538	3.94628	2.24565	0.853121
hsa-miR-4632-3p	7.54435	2.24565	0.426561
hsa-miR-4632-5p	5.57121	2.24565	1.27968
hsa-miR-4659b-3p	3.59808	2.24565	0.426561
hsa-miR-4661-3p	1.85707	2.24565	0.426561
hsa-miR-4676-5p	2.55347	2.24565	0.426561
hsa-miR-4690-5p	3.94628	2.24565	1.27968
hsa-miR-4740-5p	3.71414	2.24565	0.853121
hsa-miR-4752	2.90167	2.24565	0.426561
hsa-miR-4759	6.49975	2.24565	0.426561
hsa-miR-4764-5p	3.94628	2.24565	0.426561
hsa-miR-4769-3p	4.29448	2.24565	0.426561
hsa-miR-4778-3p	5.68728	2.24565	0.426561
hsa-miR-4782-3p	1.3928	2.24565	0.853121
hsa-miR-4782-5p	5.57121	2.24565	0.426561
hsa-miR-4787-3p	6.61582	2.24565	2.1328
hsa-miR-4795-3p	3.94628	2.24565	0.853121
hsa-miR-4796-3p	11.2585	2.24565	1.27968
hsa-miR-483-3p	3.48201	2.24565	6.39841
hsa-miR-487b-5p	3.24987	2.24565	0.426561
hsa-miR-5008-3p	5.33908	2.24565	0.426561
hsa-miR-5010-3p	3.36594	2.24565	4.26561
hsa-miR-5089-3p	8.47289	2.24565	0.853121
hsa-miR-510-5p	1.97314	2.24565	0.426561
hsa-miR-516b-3p	1.741	2.24565	0.426561
hsa-miR-520a-3p	5.33908	2.24565	0.853121
hsa-miR-520h	8.58895	2.24565	0.426561
hsa-miR-543	6.03548	2.24565	5.11873
hsa-miR-548a-3p	6.15155	2.24565	1.70624
hsa-miR-550b-2-5p	2.32134	2.24565	1.70624
hsa-miR-5695	1.3928	2.24565	1.27968
hsa-miR-590-5p	3.13381	2.24565	4.69217
hsa-miR-6071	4.06234	2.24565	0.426561
hsa-miR-6499-5p	4.52661	2.24565	0.426561
hsa-miR-6511b-5p	5.68728	2.24565	0.853121
hsa-miR-6512-5p	2.66954	2.24565	0.853121
hsa-miR-6716-3p	4.64268	2.24565	0.426561
hsa-miR-6717-5p	5.68728	2.24565	0.853121
hsa-miR-6739-5p	3.01774	2.24565	1.27968
hsa-miR-6744-5p	2.66954	2.24565	0.426561
hsa-miR-6749-3p	4.17841	2.24565	0.853121
hsa-miR-6749-5p	13.3477	2.24565	0.853121
hsa-miR-6768-3p	4.29448	2.24565	0.426561
hsa-miR-6770-3p	4.52661	2.24565	0.853121
hsa-miR-6780b-5p	7.54435	2.24565	0.853121
hsa-miR-6794-5p	3.59808	2.24565	0.426561
hsa-miR-6796-3p	10.2139	2.24565	0.853121
hsa-miR-6798-5p	4.75874	2.24565	0.853121
hsa-miR-6807-3p	2.20527	2.24565	0.426561
hsa-miR-6812-3p	3.83021	2.24565	0.426561
hsa-miR-6818-3p	2.0892	2.24565	0.426561
hsa-miR-6828-5p	2.66954	2.24565	0.853121
hsa-miR-6837-5p	3.01774	2.24565	0.853121
hsa-miR-6851-5p	2.0892	2.24565	0.426561
hsa-miR-6860	8.24075	2.24565	1.27968
hsa-miR-6866-3p	2.90167	2.24565	0.853121
hsa-miR-6874-5p	4.87481	2.24565	0.426561
hsa-miR-6875-5p	1.62494	2.24565	0.853121
hsa-miR-6882-3p	1.741	2.24565	0.426561
hsa-miR-6894-3p	1.741	2.24565	0.426561
hsa-miR-7108-5p	4.52661	2.24565	0.853121
hsa-miR-8056	3.59808	2.24565	1.27968
hsa-miR-8071	8.00862	2.24565	0.426561
hsa-miR-8082	3.48201	2.24565	0.426561
hsa-miR-892c-5p	4.52661	2.24565	0.426561
hsa-let-7a-2-3p	1.62494	2.05851	0.426561
hsa-miR-1203	19.8474	2.05851	1.27968
hsa-miR-1251-5p	2.55347	2.05851	0.426561
hsa-miR-1255b-2-3p	0.928535	2.05851	0.426561
hsa-miR-1270	2.90167	2.05851	0.426561
hsa-miR-1293	4.41054	2.05851	0.426561
hsa-miR-1914-3p	5.80335	2.05851	0.426561
hsa-miR-3159	1.16067	2.05851	0.853121
hsa-miR-3168	15.9012	2.05851	1.70624
hsa-miR-3175	3.13381	2.05851	1.27968
hsa-miR-3177-5p	3.36594	2.05851	0.853121
hsa-miR-3189-5p	2.0892	2.05851	0.426561
hsa-miR-3192-3p	7.66042	2.05851	0.426561
hsa-miR-3198	3.71414	2.05851	0.853121
hsa-miR-3199	3.83021	2.05851	0.426561
hsa-miR-3200-3p	2.20527	2.05851	1.27968
hsa-miR-3202	9.86569	2.05851	0.853121
hsa-miR-325	5.68728	2.05851	0.426561
hsa-miR-3650	4.99088	2.05851	0.853121
hsa-miR-3678-3p	2.66954	2.05851	0.426561
hsa-miR-371a-5p	1.0446	2.05851	0.426561
hsa-miR-376a-3p	5.22301	2.05851	3.83905
hsa-miR-4279	2.32134	2.05851	0.426561
hsa-miR-4284	2.0892	2.05851	0.426561
hsa-miR-4303	2.66954	2.05851	0.426561
hsa-miR-4423-3p	8.00862	2.05851	0.426561
hsa-miR-4426	2.20527	2.05851	0.426561
hsa-miR-4442	1.85707	2.05851	0.426561
hsa-miR-4462	4.87481	2.05851	0.853121
hsa-miR-4467	2.43741	2.05851	0.426561
hsa-miR-4487	3.94628	2.05851	0.426561
hsa-miR-4501	3.83021	2.05851	0.853121
hsa-miR-4684-5p	4.64268	2.05851	0.853121
hsa-miR-4714-5p	2.66954	2.05851	0.426561
hsa-miR-4716-3p	1.97314	2.05851	0.426561
hsa-miR-4724-3p	3.36594	2.05851	0.426561
hsa-miR-4725-3p	2.32134	2.05851	0.426561
hsa-miR-4743-5p	3.59808	2.05851	1.70624
hsa-miR-4757-3p	1.97314	2.05851	0.853121
hsa-miR-4781-3p	11.6067	2.05851	0.426561
hsa-miR-5191	5.45515	2.05851	0.426561
hsa-miR-548t-5p	1.97314	2.05851	1.27968
hsa-miR-5581-5p	1.97314	2.05851	1.27968
hsa-miR-5584-5p	3.13381	2.05851	0.853121
hsa-miR-5590-3p	1.85707	2.05851	0.426561
hsa-miR-561-5p	4.17841	2.05851	0.853121
hsa-miR-5685	4.06234	2.05851	0.853121
hsa-miR-602	3.01774	2.05851	0.426561
hsa-miR-623	2.66954	2.05851	0.426561
hsa-miR-624-5p	2.20527	2.05851	2.1328
hsa-miR-629-3p	2.55347	2.05851	2.1328
hsa-miR-648	4.87481	2.05851	0.853121
hsa-miR-6503-3p	2.90167	2.05851	0.853121
hsa-miR-6505-3p	1.62494	2.05851	0.853121
hsa-miR-6746-5p	4.87481	2.05851	0.426561
hsa-miR-675-5p	5.33908	2.05851	0.853121
hsa-miR-6756-5p	4.52661	2.05851	0.426561
hsa-miR-6767-3p	2.32134	2.05851	0.426561
hsa-miR-6775-3p	2.90167	2.05851	1.27968
hsa-miR-6799-3p	3.01774	2.05851	1.27968
hsa-miR-6802-3p	1.741	2.05851	0.426561
hsa-miR-6807-5p	3.36594	2.05851	0.853121
hsa-miR-6813-3p	3.59808	2.05851	0.426561
hsa-miR-6820-5p	1.50887	2.05851	1.27968
hsa-miR-6835-5p	3.59808	2.05851	0.426561
hsa-miR-6858-5p	2.32134	2.05851	2.1328
hsa-miR-6886-3p	1.85707	2.05851	0.426561
hsa-miR-8087	4.52661	2.05851	0.426561
hsa-miR-876-5p	4.52661	2.05851	0.426561
hsa-miR-885-5p	10.2139	2.05851	0.426561
hsa-miR-95-5p	4.64268	2.05851	3.41249
hsa-miR-98-3p	1.85707	2.05851	14.9296
hsa-miR-1178-3p	1.97314	1.87137	0.853121
hsa-miR-1185-2-3p	1.741	1.87137	2.98593
hsa-miR-1199-3p	3.01774	1.87137	0.426561
hsa-miR-1224-3p	1.50887	1.87137	0.426561
hsa-miR-124-5p	2.90167	1.87137	0.426561
hsa-miR-1266-3p	2.55347	1.87137	0.426561
hsa-miR-1273d	3.71414	1.87137	1.70624
hsa-miR-1305	1.3928	1.87137	0.426561
hsa-miR-138-2-3p	5.68728	1.87137	1.27968
hsa-miR-1470	8.47289	1.87137	1.27968
hsa-miR-1537-3p	2.43741	1.87137	1.70624
hsa-miR-1914-5p	3.13381	1.87137	1.70624
hsa-miR-198	1.62494	1.87137	0.853121
hsa-miR-208b-5p	7.42828	1.87137	0.853121
hsa-miR-2114-5p	2.32134	1.87137	0.853121
hsa-miR-2861	7.89255	1.87137	0.426561
hsa-miR-300	3.59808	1.87137	0.426561
hsa-miR-3147	1.741	1.87137	0.426561
hsa-miR-3160-5p	8.24075	1.87137	0.426561
hsa-miR-3188	4.29448	1.87137	0.426561
hsa-miR-324-3p	4.99088	1.87137	0.426561
hsa-miR-3591-3p	31.4541	1.87137	0.426561
hsa-miR-3619-3p	4.41054	1.87137	0.426561
hsa-miR-3677-3p	4.99088	1.87137	1.70624
hsa-miR-3679-5p	2.43741	1.87137	5.54529
hsa-miR-3680-3p	3.59808	1.87137	0.426561
hsa-miR-380-3p	2.55347	1.87137	1.27968
hsa-miR-383-3p	1.62494	1.87137	0.426561
hsa-miR-3912-3p	2.0892	1.87137	2.1328
hsa-miR-3942-5p	1.62494	1.87137	1.27968
hsa-miR-3974	2.0892	1.87137	1.70624
hsa-miR-4304	7.31222	1.87137	0.853121
hsa-miR-4306	1.0446	1.87137	0.426561
hsa-miR-4448	5.80335	1.87137	1.27968
hsa-miR-4450	2.20527	1.87137	0.426561
hsa-miR-4490	6.26761	1.87137	0.853121
hsa-miR-4510	4.99088	1.87137	0.426561
hsa-miR-4515	3.83021	1.87137	1.27968
hsa-miR-4531	5.22301	1.87137	8.95778
hsa-miR-454-5p	2.66954	1.87137	4.69217
hsa-miR-4639-3p	0.928535	1.87137	0.426561
hsa-miR-4659a-5p	2.66954	1.87137	0.426561
hsa-miR-4661-5p	2.90167	1.87137	4.26561
hsa-miR-4717-5p	3.24987	1.87137	1.70624
hsa-miR-4727-3p	1.27674	1.87137	0.426561
hsa-miR-4738-3p	4.75874	1.87137	0.853121
hsa-miR-4742-3p	1.50887	1.87137	0.426561
hsa-miR-4751	4.99088	1.87137	0.853121
hsa-miR-4766-5p	1.16067	1.87137	0.426561
hsa-miR-4772-5p	2.66954	1.87137	0.853121
hsa-miR-4798-5p	5.57121	1.87137	0.426561
hsa-miR-483-5p	3.59808	1.87137	36.6842
hsa-miR-491-5p	4.29448	1.87137	2.1328
hsa-miR-492	4.52661	1.87137	0.853121
hsa-miR-516a-3p	1.97314	1.87137	0.426561
hsa-miR-520d-3p	2.90167	1.87137	0.853121
hsa-miR-544b	1.50887	1.87137	0.426561
hsa-miR-548an	15.0887	1.87137	1.27968
hsa-miR-548bb-3p	9.86569	1.87137	0.853121
hsa-miR-548c-3p	1.741	1.87137	0.426561
hsa-miR-5688	3.71414	1.87137	0.426561
hsa-miR-593-3p	1.0446	1.87137	0.853121
hsa-miR-6077	1.62494	1.87137	0.853121
hsa-miR-610	6.38368	1.87137	0.853121
hsa-miR-617	3.94628	1.87137	1.70624
hsa-miR-632	2.90167	1.87137	0.426561
hsa-miR-640	2.90167	1.87137	0.426561
hsa-miR-6499-3p	1.0446	1.87137	1.70624
hsa-miR-6500-3p	4.41054	1.87137	0.426561
hsa-miR-6501-3p	3.48201	1.87137	0.426561
hsa-miR-6516-5p	8.24075	1.87137	1.27968
hsa-miR-662	2.78561	1.87137	0.426561
hsa-miR-6715a-3p	2.0892	1.87137	0.426561
hsa-miR-6734-5p	1.85707	1.87137	0.426561
hsa-miR-6738-3p	1.50887	1.87137	0.426561
hsa-miR-6745	2.0892	1.87137	0.853121
hsa-miR-6750-5p	1.62494	1.87137	0.853121
hsa-miR-6753-5p	2.55347	1.87137	1.70624
hsa-miR-6754-3p	3.71414	1.87137	0.426561
hsa-miR-6756-3p	2.90167	1.87137	0.853121
hsa-miR-6762-3p	2.55347	1.87137	0.426561
hsa-miR-6770-5p	1.85707	1.87137	0.853121
hsa-miR-6775-5p	4.17841	1.87137	0.853121
hsa-miR-6780a-3p	1.16067	1.87137	0.426561
hsa-miR-6781-5p	2.43741	1.87137	1.27968
hsa-miR-6792-3p	2.78561	1.87137	0.853121
hsa-miR-6814-3p	4.75874	1.87137	1.27968
hsa-miR-6827-5p	1.0446	1.87137	0.426561
hsa-miR-6830-3p	1.741	1.87137	0.853121
hsa-miR-6834-3p	1.50887	1.87137	0.426561
hsa-miR-6838-3p	3.71414	1.87137	0.426561
hsa-miR-6838-5p	1.3928	1.87137	0.426561
hsa-miR-6846-5p	2.78561	1.87137	0.426561
hsa-miR-6854-3p	2.0892	1.87137	0.426561
hsa-miR-6869-3p	13.812	1.87137	1.70624
hsa-miR-6881-3p	4.64268	1.87137	0.426561
hsa-miR-6895-3p	1.27674	1.87137	1.27968
hsa-miR-7112-5p	3.24987	1.87137	0.853121
hsa-miR-7151-3p	4.41054	1.87137	0.426561
hsa-miR-7975	2.78561	1.87137	0.426561
hsa-miR-9-3p	5.22301	1.87137	3.41249
hsa-miR-1193	3.48201	1.68424	0.426561
hsa-miR-1236-5p	4.52661	1.68424	0.426561
hsa-miR-1243	1.97314	1.68424	0.426561
hsa-miR-1249-5p	4.87481	1.68424	0.426561
hsa-miR-1264	0.812469	1.68424	0.853121
hsa-miR-1273f	4.87481	1.68424	1.27968
hsa-miR-1283	3.83021	1.68424	0.426561
hsa-miR-1322	2.20527	1.68424	0.853121
hsa-miR-1587	3.36594	1.68424	0.426561
hsa-miR-1910-3p	4.75874	1.68424	0.853121
hsa-miR-191-3p	2.20527	1.68424	7.25153
hsa-miR-205-3p	2.20527	1.68424	0.426561
hsa-miR-2114-3p	2.20527	1.68424	0.426561
hsa-miR-218-2-3p	3.36594	1.68424	0.426561
hsa-miR-2276-5p	2.55347	1.68424	0.426561
hsa-miR-29b-2-5p	5.22301	1.68424	1.70624
hsa-miR-3145-5p	1.50887	1.68424	0.426561
hsa-miR-3192-5p	3.24987	1.68424	0.426561
hsa-miR-33b-3p	2.0892	1.68424	3.41249
hsa-miR-34b-5p	1.3928	1.68424	0.426561
hsa-miR-3612	2.66954	1.68424	0.426561
hsa-miR-3674	1.27674	1.68424	0.426561
hsa-miR-3678-5p	4.87481	1.68424	1.70624
hsa-miR-3681-3p	3.13381	1.68424	0.853121
hsa-miR-3682-3p	5.68728	1.68424	0.426561
hsa-miR-4257	2.20527	1.68424	0.426561
hsa-miR-4301	3.24987	1.68424	0.426561
hsa-miR-4310	1.3928	1.68424	0.426561
hsa-miR-4423-5p	9.40142	1.68424	0.426561
hsa-miR-4451	2.0892	1.68424	0.853121
hsa-miR-4478	1.741	1.68424	0.426561
hsa-miR-4482-5p	17.9904	1.68424	1.27968
hsa-miR-4512	3.01774	1.68424	0.426561
hsa-miR-4520-2-3p	2.66954	1.68424	0.853121
hsa-miR-4520-3p	1.97314	1.68424	0.853121
hsa-miR-4528	1.741	1.68424	0.426561
hsa-miR-4533	5.10695	1.68424	0.853121
hsa-miR-4640-5p	2.66954	1.68424	0.853121
hsa-miR-4659a-3p	3.13381	1.68424	0.853121
hsa-miR-4665-5p	2.78561	1.68424	0.426561
hsa-miR-4682	4.29448	1.68424	0.853121
hsa-miR-4685-5p	1.27674	1.68424	0.426561
hsa-miR-4689	1.97314	1.68424	0.426561
hsa-miR-4699-3p	2.20527	1.68424	0.426561
hsa-miR-4701-5p	3.83021	1.68424	0.853121
hsa-miR-4721	2.55347	1.68424	0.426561
hsa-miR-4736	1.50887	1.68424	0.426561
hsa-miR-4750-5p	7.77648	1.68424	2.1328
hsa-miR-4763-5p	2.90167	1.68424	0.426561
hsa-miR-4772-3p	3.24987	1.68424	0.853121
hsa-miR-4774-3p	4.17841	1.68424	0.426561
hsa-miR-4776-5p	2.0892	1.68424	0.426561
hsa-miR-4778-5p	2.66954	1.68424	0.426561
hsa-miR-4800-5p	1.16067	1.68424	0.426561
hsa-miR-4802-3p	7.77648	1.68424	2.1328
hsa-miR-4804-5p	1.85707	1.68424	0.426561
hsa-miR-491-3p	3.71414	1.68424	0.426561
hsa-miR-5006-5p	2.32134	1.68424	0.426561
hsa-miR-5008-5p	1.16067	1.68424	1.27968
hsa-miR-514a-5p	1.97314	1.68424	0.853121
hsa-miR-518c-3p	1.3928	1.68424	0.853121
hsa-miR-548az-3p	0.812469	1.68424	0.853121
hsa-miR-548n	2.32134	1.68424	4.26561
hsa-miR-557	2.20527	1.68424	0.426561
hsa-miR-5590-5p	1.741	1.68424	0.426561
hsa-miR-5699-5p	2.90167	1.68424	1.27968
hsa-miR-5703	4.99088	1.68424	0.426561
hsa-miR-581	2.66954	1.68424	0.853121
hsa-miR-585-3p	1.62494	1.68424	0.426561
hsa-miR-588	8.58895	1.68424	0.426561
hsa-miR-6124	3.13381	1.68424	0.426561
hsa-miR-613	1.50887	1.68424	0.426561
hsa-miR-628-3p	1.85707	1.68424	1.70624
hsa-miR-653-5p	4.06234	1.68424	0.426561
hsa-miR-6730-5p	3.59808	1.68424	0.853121
hsa-miR-6733-3p	2.55347	1.68424	0.853121
hsa-miR-6741-5p	7.77648	1.68424	0.853121
hsa-miR-6742-5p	2.0892	1.68424	1.27968
hsa-miR-6747-5p	1.85707	1.68424	0.853121
hsa-miR-6760-3p	5.45515	1.68424	1.27968
hsa-miR-6762-5p	3.13381	1.68424	0.426561
hsa-miR-676-5p	2.66954	1.68424	0.853121
hsa-miR-6768-5p	5.45515	1.68424	0.426561
hsa-miR-6769a-3p	2.43741	1.68424	1.70624
hsa-miR-6784-3p	1.50887	1.68424	0.426561
hsa-miR-6808-3p	4.64268	1.68424	0.426561
hsa-miR-6816-3p	1.62494	1.68424	0.426561
hsa-miR-6816-5p	9.28535	1.68424	1.27968
hsa-miR-6821-3p	2.20527	1.68424	0.426561
hsa-miR-6825-3p	2.78561	1.68424	0.426561
hsa-miR-6830-5p	2.78561	1.68424	1.70624
hsa-miR-6845-3p	1.3928	1.68424	0.426561
hsa-miR-6853-5p	2.66954	1.68424	0.426561
hsa-miR-6857-3p	1.50887	1.68424	1.27968
hsa-miR-6864-3p	2.43741	1.68424	0.426561
hsa-miR-6865-3p	3.36594	1.68424	0.853121
hsa-miR-6884-5p	3.71414	1.68424	0.853121
hsa-miR-6886-5p	3.71414	1.68424	1.27968
hsa-miR-6892-5p	2.0892	1.68424	0.426561
hsa-miR-7108-3p	6.96402	1.68424	0.853121
hsa-miR-7111-3p	2.78561	1.68424	0.426561
hsa-miR-7154-5p	2.32134	1.68424	2.55936
hsa-miR-7160-3p	2.78561	1.68424	0.853121
hsa-miR-744-3p	2.55347	1.68424	2.98593
hsa-miR-759	3.13381	1.68424	0.426561
hsa-miR-8065	4.52661	1.68424	0.426561
hsa-miR-8078	2.66954	1.68424	0.426561
hsa-miR-877-3p	2.43741	1.68424	0.853121
hsa-miR-892b	2.32134	1.68424	0.426561
hsa-miR-935	3.71414	1.68424	5.54529
hsa-miR-936	2.20527	1.68424	0.426561
hsa-miR-1183	1.741	1.4971	0.426561
hsa-miR-1207-3p	1.50887	1.4971	0.853121
hsa-miR-1225-3p	5.45515	1.4971	0.426561
hsa-miR-1255b-5p	0.580335	1.4971	0.426561
hsa-miR-1256	2.20527	1.4971	0.853121
hsa-miR-1265	4.75874	1.4971	0.426561
hsa-miR-1285-5p	2.78561	1.4971	0.853121
hsa-miR-1295a	2.43741	1.4971	0.426561
hsa-miR-130a-5p	1.85707	1.4971	0.426561
hsa-miR-182-3p	1.50887	1.4971	1.27968
hsa-miR-190a-3p	1.62494	1.4971	0.853121
hsa-miR-197-5p	3.83021	1.4971	1.27968
hsa-miR-202-3p	5.68728	1.4971	0.426561
hsa-miR-205-5p	2.66954	1.4971	0.853121
hsa-miR-2355-5p	1.3928	1.4971	0.426561
hsa-miR-25-5p	2.78561	1.4971	0.426561
hsa-miR-2909	5.68728	1.4971	0.853121
hsa-miR-3116	2.0892	1.4971	2.98593
hsa-miR-3150b-5p	1.97314	1.4971	0.853121
hsa-miR-3155b	1.85707	1.4971	0.426561
hsa-miR-3157-3p	1.741	1.4971	1.70624
hsa-miR-3160-3p	7.31222	1.4971	0.853121
hsa-miR-3162-5p	2.20527	1.4971	1.70624
hsa-miR-3171	4.06234	1.4971	0.426561
hsa-miR-3194-5p	7.66042	1.4971	0.853121
hsa-miR-33b-5p	2.32134	1.4971	0.426561
hsa-miR-3616-5p	2.78561	1.4971	0.426561
hsa-miR-363-5p	3.36594	1.4971	0.426561
hsa-miR-3657	1.85707	1.4971	0.426561
hsa-miR-3659	8.82109	1.4971	0.426561
hsa-miR-3684	1.50887	1.4971	0.426561
hsa-miR-3688-5p	5.10695	1.4971	0.853121
hsa-miR-3692-5p	13.2316	1.4971	1.27968
hsa-miR-3910	1.0446	1.4971	0.426561
hsa-miR-412-3p	3.94628	1.4971	0.426561
hsa-miR-4259	7.08008	1.4971	0.426561
hsa-miR-4293	1.3928	1.4971	0.426561
hsa-miR-4300	2.90167	1.4971	0.853121
hsa-miR-4311	2.43741	1.4971	0.426561
hsa-miR-4474-3p	3.59808	1.4971	2.55936
hsa-miR-4476	1.50887	1.4971	0.426561
hsa-miR-4477b	3.24987	1.4971	1.70624
hsa-miR-449c-3p	1.3928	1.4971	0.426561
hsa-miR-4519	1.27674	1.4971	0.426561
hsa-miR-4520-5p	2.66954	1.4971	0.426561
hsa-miR-4638-5p	4.75874	1.4971	0.426561
hsa-miR-4652-3p	3.48201	1.4971	0.853121
hsa-miR-4662a-5p	4.75874	1.4971	1.27968
hsa-miR-4668-3p	1.62494	1.4971	0.426561
hsa-miR-4713-3p	3.94628	1.4971	0.426561
hsa-miR-4717-3p	3.59808	1.4971	0.853121
hsa-miR-4718	1.3928	1.4971	0.853121
hsa-miR-4732-3p	1.97314	1.4971	1.27968
hsa-miR-4747-5p	1.62494	1.4971	0.853121
hsa-miR-4760-5p	3.01774	1.4971	0.426561
hsa-miR-4761-5p	0.928535	1.4971	0.426561
hsa-miR-498	1.741	1.4971	1.70624
hsa-miR-5090	1.85707	1.4971	0.426561
hsa-miR-5093	1.85707	1.4971	3.41249
hsa-miR-5187-5p	1.85707	1.4971	0.853121
hsa-miR-5192	3.01774	1.4971	0.426561
hsa-miR-5196-5p	1.62494	1.4971	0.853121
hsa-miR-520g-5p	6.26761	1.4971	0.426561
hsa-miR-548al	2.78561	1.4971	1.70624
hsa-miR-548am-3p	0.696402	1.4971	1.70624
hsa-miR-550b-3p	1.27674	1.4971	0.426561
hsa-miR-552-5p	2.43741	1.4971	0.426561
hsa-miR-553	2.20527	1.4971	0.426561
hsa-miR-5690	5.10695	1.4971	1.27968
hsa-miR-5692a	4.17841	1.4971	0.426561
hsa-miR-5704	2.0892	1.4971	0.426561
hsa-miR-583	1.16067	1.4971	0.426561
hsa-miR-6085	2.20527	1.4971	0.426561
hsa-miR-6165	1.62494	1.4971	0.426561
hsa-miR-616-5p	2.55347	1.4971	0.426561
hsa-miR-650	2.20527	1.4971	0.853121
hsa-miR-6502-5p	9.28535	1.4971	0.853121
hsa-miR-6506-5p	1.3928	1.4971	0.426561
hsa-miR-6514-5p	3.71414	1.4971	0.853121
hsa-miR-658	3.59808	1.4971	0.426561
hsa-miR-668-5p	1.62494	1.4971	0.426561
hsa-miR-6730-3p	0.696402	1.4971	0.426561
hsa-miR-6758-5p	1.97314	1.4971	0.426561
hsa-miR-6774-5p	1.741	1.4971	0.426561
hsa-miR-6780a-5p	2.55347	1.4971	0.426561
hsa-miR-6791-3p	2.78561	1.4971	0.853121
hsa-miR-6811-3p	2.0892	1.4971	0.426561
hsa-miR-6819-3p	4.87481	1.4971	0.853121
hsa-miR-6823-3p	3.01774	1.4971	0.426561
hsa-miR-6832-3p	7.66042	1.4971	0.853121
hsa-miR-6848-5p	3.01774	1.4971	0.426561
hsa-miR-6861-5p	1.50887	1.4971	0.853121
hsa-miR-6862-5p	2.0892	1.4971	0.853121
hsa-miR-6879-3p	3.24987	1.4971	1.27968
hsa-miR-6887-3p	3.48201	1.4971	0.426561
hsa-miR-6891-5p	2.66954	1.4971	0.426561
hsa-miR-7106-5p	4.75874	1.4971	0.853121
hsa-miR-7109-3p	2.66954	1.4971	0.853121
hsa-miR-7162-5p	1.0446	1.4971	0.426561
hsa-miR-764	1.85707	1.4971	0.426561
hsa-miR-8060	1.50887	1.4971	0.426561
hsa-miR-8070	2.78561	1.4971	0.853121
hsa-miR-8074	4.41054	1.4971	2.55936
hsa-miR-8079	2.66954	1.4971	0.426561
hsa-miR-8080	1.3928	1.4971	0.853121
hsa-miR-8485	6.26761	1.4971	0.426561
hsa-miR-874-5p	4.41054	1.4971	2.1328
hsa-miR-889-5p	7.66042	1.4971	0.853121
hsa-miR-942-3p	3.13381	1.4971	0.853121
hsa-miR-99a-3p	1.97314	1.4971	0.426561
hsa-miR-1206	6.49975	1.30996	0.853121
hsa-miR-1229-3p	2.43741	1.30996	0.853121
hsa-miR-1234-3p	1.3928	1.30996	0.426561
hsa-miR-1238-5p	2.43741	1.30996	0.853121
hsa-miR-1258	4.87481	1.30996	0.426561
hsa-miR-1262	2.32134	1.30996	0.853121
hsa-miR-1273g-5p	2.20527	1.30996	0.426561
hsa-miR-137	3.24987	1.30996	0.853121
hsa-miR-1468-5p	2.78561	1.30996	0.853121
hsa-miR-147a	1.50887	1.30996	0.853121
hsa-miR-187-3p	1.3928	1.30996	1.27968
hsa-miR-188-3p	5.22301	1.30996	0.426561
hsa-miR-1973	2.32134	1.30996	0.853121
hsa-miR-2115-5p	3.24987	1.30996	0.853121
hsa-miR-216a-3p	4.41054	1.30996	0.853121
hsa-miR-26a-1-3p	2.66954	1.30996	2.1328
hsa-miR-297	1.50887	1.30996	0.426561
hsa-miR-302c-3p	1.97314	1.30996	0.426561
hsa-miR-3135b	8.82109	1.30996	0.426561
hsa-miR-3154	1.85707	1.30996	0.853121
hsa-miR-3157-5p	2.32134	1.30996	0.853121
hsa-miR-3180-3p	2.55347	1.30996	6.82497
hsa-miR-3186-3p	1.62494	1.30996	0.426561
hsa-miR-3191-5p	1.3928	1.30996	0.853121
hsa-miR-346	1.3928	1.30996	1.70624
hsa-miR-3619-5p	1.62494	1.30996	1.70624
hsa-miR-3620-5p	4.17841	1.30996	0.426561
hsa-miR-3649	1.97314	1.30996	0.426561
hsa-miR-365b-5p	2.66954	1.30996	0.853121
hsa-miR-3683	2.20527	1.30996	0.853121
hsa-miR-373-3p	2.78561	1.30996	0.426561
hsa-miR-373-5p	0.580335	1.30996	0.426561
hsa-miR-378j	2.78561	1.30996	0.426561
hsa-miR-3915	1.27674	1.30996	0.426561
hsa-miR-3920	1.50887	1.30996	0.853121
hsa-miR-412-5p	4.06234	1.30996	4.26561
hsa-miR-4253	1.0446	1.30996	0.426561
hsa-miR-4261	3.36594	1.30996	0.426561
hsa-miR-4270	1.97314	1.30996	0.426561
hsa-miR-4325	1.62494	1.30996	0.426561
hsa-miR-4422	1.62494	1.30996	0.426561
hsa-miR-4446-3p	3.59808	1.30996	2.1328
hsa-miR-4471	1.16067	1.30996	0.426561
hsa-miR-450a-2-3p	4.06234	1.30996	0.426561
hsa-miR-4524a-5p	1.741	1.30996	0.426561
hsa-miR-4526	2.90167	1.30996	0.426561
hsa-miR-4537	2.0892	1.30996	0.853121
hsa-miR-4642	3.48201	1.30996	0.426561
hsa-miR-4653-3p	2.20527	1.30996	0.426561
hsa-miR-4654	3.01774	1.30996	0.426561
hsa-miR-4658	1.62494	1.30996	0.426561
hsa-miR-4664-5p	1.85707	1.30996	1.27968
hsa-miR-4669	4.99088	1.30996	0.853121
hsa-miR-4670-3p	2.32134	1.30996	0.426561
hsa-miR-4681	2.66954	1.30996	0.853121
hsa-miR-4697-3p	3.24987	1.30996	0.853121
hsa-miR-4724-5p	1.50887	1.30996	0.853121
hsa-miR-4725-5p	2.32134	1.30996	0.426561
hsa-miR-4733-5p	1.62494	1.30996	0.853121
hsa-miR-4735-5p	2.90167	1.30996	0.853121
hsa-miR-4749-3p	1.741	1.30996	0.853121
hsa-miR-4756-5p	1.0446	1.30996	0.426561
hsa-miR-4764-3p	1.50887	1.30996	0.426561
hsa-miR-4776-3p	3.01774	1.30996	0.426561
hsa-miR-4793-3p	1.97314	1.30996	0.426561
hsa-miR-507	1.62494	1.30996	0.426561
hsa-miR-511-3p	1.741	1.30996	1.27968
hsa-miR-5187-3p	5.68728	1.30996	1.70624
hsa-miR-5194	2.90167	1.30996	0.426561
hsa-miR-548ao-3p	2.90167	1.30996	0.426561
hsa-miR-548ay-3p	2.90167	1.30996	1.27968
hsa-miR-548j-5p	0.580335	1.30996	1.27968
hsa-miR-579-5p	1.85707	1.30996	0.853121
hsa-miR-593-5p	4.64268	1.30996	0.853121
hsa-miR-6073	2.90167	1.30996	0.426561
hsa-miR-6134	1.50887	1.30996	0.426561
hsa-miR-6721-5p	5.10695	1.30996	0.853121
hsa-miR-6722-5p	2.32134	1.30996	0.426561
hsa-miR-6731-5p	1.0446	1.30996	0.426561
hsa-miR-6736-5p	4.29448	1.30996	0.426561
hsa-miR-6744-3p	2.90167	1.30996	0.426561
hsa-miR-6771-3p	5.22301	1.30996	0.853121
hsa-miR-6785-3p	4.87481	1.30996	0.853121
hsa-miR-6790-5p	2.0892	1.30996	0.426561
hsa-miR-6796-5p	1.97314	1.30996	0.426561
hsa-miR-6797-3p	3.36594	1.30996	0.853121
hsa-miR-6800-3p	2.66954	1.30996	0.426561
hsa-miR-6801-3p	6.15155	1.30996	0.853121
hsa-miR-6804-3p	1.62494	1.30996	0.426561
hsa-miR-6808-5p	1.62494	1.30996	0.426561
hsa-miR-6813-5p	5.91941	1.30996	0.426561
hsa-miR-6818-5p	1.85707	1.30996	0.853121
hsa-miR-6829-5p	1.16067	1.30996	0.853121
hsa-miR-6832-5p	1.3928	1.30996	0.853121
hsa-miR-6856-5p	2.43741	1.30996	0.426561
hsa-miR-6861-3p	2.90167	1.30996	0.426561
hsa-miR-6867-5p	3.01774	1.30996	0.853121
hsa-miR-6876-5p	2.43741	1.30996	0.426561
hsa-miR-6878-3p	1.0446	1.30996	0.426561
hsa-miR-6883-3p	0.580335	1.30996	0.426561
hsa-miR-6884-3p	2.43741	1.30996	0.426561
hsa-miR-711	2.55347	1.30996	0.426561
hsa-miR-7151-5p	4.41054	1.30996	0.426561
hsa-miR-7154-3p	2.66954	1.30996	0.426561
hsa-miR-8089	3.01774	1.30996	1.27968
hsa-miR-876-3p	8.35682	1.30996	0.426561
hsa-miR-888-3p	2.78561	1.30996	0.426561
hsa-miR-890	4.64268	1.30996	0.426561
hsa-miR-920	1.50887	1.30996	0.853121
hsa-miR-92b-5p	5.91941	1.30996	0.853121
hsa-miR-939-3p	1.27674	1.30996	0.426561
hsa-miR-106a-3p	2.32134	1.12282	0.426561
hsa-miR-1185-5p	1.0446	1.12282	0.853121
hsa-miR-1236-3p	2.66954	1.12282	0.426561
hsa-miR-124-3p	3.83021	1.12282	0.426561
hsa-miR-1245b-3p	1.50887	1.12282	0.426561
hsa-miR-1271-3p	1.3928	1.12282	0.853121
hsa-miR-1296-3p	2.20527	1.12282	0.426561
hsa-miR-15a-3p	2.55347	1.12282	0.426561
hsa-miR-190b	4.41054	1.12282	0.426561
hsa-miR-1915-5p	1.85707	1.12282	0.426561
hsa-miR-211-5p	3.13381	1.12282	0.853121
hsa-miR-298	1.3928	1.12282	0.853121
hsa-miR-29b-1-5p	3.48201	1.12282	3.41249
hsa-miR-302a-5p	1.62494	1.12282	0.426561
hsa-miR-3124-5p	11.4906	1.12282	0.853121
hsa-miR-3136-5p	4.64268	1.12282	0.853121
hsa-miR-3137	1.85707	1.12282	0.426561
hsa-miR-3149	3.01774	1.12282	0.853121
hsa-miR-3152-3p	1.3928	1.12282	0.426561
hsa-miR-3153	2.0892	1.12282	0.426561
hsa-miR-3177-3p	6.84795	1.12282	2.55936
hsa-miR-3190-3p	1.0446	1.12282	0.426561
hsa-miR-3529-5p	3.83021	1.12282	0.426561
hsa-miR-3605-5p	1.0446	1.12282	0.853121
hsa-miR-3655	2.43741	1.12282	0.426561
hsa-miR-3668	1.741	1.12282	0.426561
hsa-miR-3689a-3p	1.16067	1.12282	0.426561
hsa-miR-3689c	1.16067	1.12282	0.426561
hsa-miR-3713	7.54435	1.12282	0.426561
hsa-miR-372-5p	2.32134	1.12282	0.426561
hsa-miR-376a-2-5p	3.36594	1.12282	0.426561
hsa-miR-3912-5p	0.580335	1.12282	0.426561
hsa-miR-3943	4.17841	1.12282	0.853121
hsa-miR-4271	2.66954	1.12282	0.426561
hsa-miR-4295	1.0446	1.12282	0.426561
hsa-miR-4305	1.3928	1.12282	0.426561
hsa-miR-4308	1.3928	1.12282	0.426561
hsa-miR-4314	2.78561	1.12282	0.426561
hsa-miR-432-3p	2.0892	1.12282	0.853121
hsa-miR-4433b-3p	3.36594	1.12282	0.853121
hsa-miR-4436b-3p	1.27674	1.12282	0.853121
[truncated: 589 more rows]
