# Supplementary material for: Hsa-miR-1248 suppressed the proliferation, invasion and migration of colorectal cancer cells via inhibiting PSMD10
Source: BMC Cancer. 2022 Aug 26;22:922. doi: 10.1186/s12885-022-10028-1 (PMC9414407; doi:10.1186/s12885-022-10028-1)
Supplement: Supplementary file 3 — Additional file 3. [file 12885_2022_10028_MOESM3_ESM.zip › miRNA sequencing data/vennData.csv]

L_M vs. NC	H_M vs. NC	H_M vs. L_M	L_M vs. NC|H_M vs. NC	H_M vs. NC|H_M vs. L_M	L_M vs. NC|H_M vs. NC|H_M vs. L_M
hsa-miR-147b	hsa-miR-375	hsa-miR-101-3p	hsa-miR-3687	hsa-miR-143-3p	hsa-miR-2392
hsa-miR-127-3p	hsa-miR-30a-5p	hsa-miR-486-5p	hsa-miR-4792	hsa-miR-145-5p	hsa-miR-3182
hsa-miR-1246	hsa-miR-23b-3p	hsa-miR-203b-5p	hsa-miR-3960	hsa-miR-215-5p	hsa-miR-4294
hsa-miR-3141	hsa-miR-378c	hsa-miR-363-3p	hsa-miR-589-5p	hsa-miR-1-3p	hsa-miR-1273c
hsa-miR-125b-1-3p	hsa-miR-99a-5p	hsa-miR-487a-3p	hsa-miR-7641	hsa-miR-383-5p	hsa-miR-4516
hsa-miR-299-3p	hsa-miR-125b-5p	hsa-miR-331-3p	hsa-miR-369-3p	hsa-miR-3921	hsa-miR-4651
hsa-miR-1290	hsa-miR-145-3p	hsa-miR-3065-5p	hsa-miR-345-3p	hsa-miR-4315	hsa-miR-4634
hsa-miR-2110	hsa-miR-218-5p	hsa-miR-1324	hsa-miR-7704	hsa-miR-4499	hsa-miR-1248
hsa-miR-5187-3p	hsa-miR-30a-3p	hsa-miR-3607-3p	hsa-miR-4497	hsa-miR-4791	hsa-miR-3195
hsa-miR-3177-3p	hsa-miR-29c-3p	hsa-miR-1299	hsa-miR-1469	hsa-miR-5190	hsa-miR-1908-3p
hsa-miR-4652-5p	hsa-let-7c-5p	hsa-miR-337-3p	hsa-miR-8069	hsa-miR-4667-5p	hsa-miR-6836-3p
hsa-miR-6833-3p	hsa-miR-139-5p	hsa-miR-181b-3p	hsa-miR-6789-5p	hsa-miR-1237-3p	hsa-miR-378h
hsa-miR-494-3p	hsa-miR-185-3p	hsa-miR-422a	hsa-miR-6089	hsa-miR-4468	hsa-miR-449b-3p
hsa-miR-561-3p	hsa-miR-6773-3p	hsa-miR-5701	hsa-miR-4508	hsa-miR-5707	hsa-miR-8054
hsa-miR-628-5p	hsa-miR-153-3p	hsa-miR-148b-5p	hsa-miR-4540	hsa-miR-612	hsa-miR-635
hsa-miR-642a-5p	hsa-miR-619-5p	hsa-miR-3614-5p	hsa-miR-103a-2-5p	hsa-miR-5002-5p	hsa-miR-4486
hsa-miR-3646	hsa-miR-149-5p	hsa-miR-5007-5p	hsa-miR-323a-3p	hsa-miR-1260b	hsa-miR-378g
hsa-miR-4436b-5p	hsa-miR-3615	hsa-miR-6873-3p	hsa-miR-6805-3p	hsa-miR-1260a	hsa-miR-663a
hsa-miR-4477a	hsa-miR-636	hsa-miR-664b-3p	hsa-miR-4687-5p	hsa-miR-4474-5p	hsa-miR-3621
hsa-miR-5699-3p	hsa-miR-4492	hsa-miR-4690-3p	hsa-miR-6871-5p	hsa-miR-767-5p	hsa-miR-4707-5p
hsa-miR-579-3p	hsa-miR-5585-3p	hsa-miR-4666a-5p	hsa-miR-6869-5p	hsa-miR-3653-3p	hsa-miR-3911
hsa-miR-6069	hsa-miR-1291	hsa-miR-944	hsa-miR-5787	hsa-miR-4518	hsa-miR-668-3p
hsa-miR-1202	hsa-miR-6765-3p	hsa-miR-3132	hsa-miR-7977	hsa-miR-4264	hsa-miR-133b
hsa-miR-154-3p	hsa-miR-4281	hsa-let-7g-3p	hsa-miR-4633-3p	hsa-miR-6718-5p	hsa-miR-638
hsa-miR-3165	hsa-miR-4633-5p	hsa-miR-302d-3p	hsa-miR-5100	hsa-miR-3193	hsa-miR-4488
hsa-miR-4456	hsa-miR-129-5p	hsa-miR-6734-3p	hsa-miR-92a-1-5p	hsa-miR-937-3p	hsa-miR-4532
hsa-miR-487a-5p	hsa-miR-7855-5p	hsa-miR-6741-3p	hsa-miR-323b-3p	hsa-miR-378d	hsa-miR-4665-3p
hsa-miR-548ak	hsa-miR-663b	hsa-miR-181d-3p	hsa-miR-1249-3p	hsa-miR-761	hsa-miR-4680-3p
hsa-miR-5584-3p	hsa-miR-4484	hsa-miR-20a-3p	hsa-miR-4466	hsa-miR-4438	hsa-miR-1237-5p
hsa-miR-6129	hsa-miR-509-3-5p	hsa-miR-3664-5p	hsa-miR-487b-3p	hsa-miR-4280	hsa-miR-548aw
hsa-miR-6743-3p	hsa-miR-30c-2-3p	hsa-miR-3607-5p	hsa-miR-6087	hsa-miR-4443	hsa-miR-627-3p
hsa-miR-6858-3p	hsa-miR-3922-5p	hsa-miR-1282	hsa-miR-6820-3p	hsa-miR-4273	hsa-miR-208b-3p
hsa-miR-7515	hsa-miR-3191-3p	hsa-miR-3939	hsa-miR-1181	hsa-miR-499b-5p	hsa-miR-762
hsa-miR-1302	hsa-miR-4645-3p	hsa-miR-4511	hsa-miR-215-3p	hsa-miR-499a-3p	hsa-miR-659-3p
hsa-miR-4481	hsa-miR-548az-5p	hsa-miR-4657	hsa-miR-134-3p	hsa-miR-128-1-5p	hsa-miR-1915-3p
hsa-miR-4483	hsa-miR-1199-5p	hsa-miR-4697-5p	hsa-miR-6510-5p	hsa-miR-4734	hsa-miR-1276
hsa-miR-4801	hsa-miR-1343-5p	hsa-miR-6829-3p	hsa-miR-3656	hsa-miR-1257	hsa-miR-4787-5p
hsa-miR-517c-3p	hsa-miR-431-3p	hsa-miR-887-5p	hsa-miR-4687-3p	hsa-miR-3662	hsa-miR-922
hsa-miR-548ao-5p	hsa-miR-4767	hsa-miR-4789-5p	hsa-miR-3178	hsa-miR-6506-3p	hsa-miR-4444
hsa-miR-6885-5p	hsa-miR-6088	hsa-miR-5094	hsa-miR-212-5p	hsa-miR-6854-5p	hsa-miR-8072
hsa-miR-1228-3p	hsa-miR-6512-3p	hsa-miR-6846-3p	hsa-miR-4668-5p	hsa-miR-4277	hsa-miR-4786-3p
hsa-miR-2053	hsa-miR-4453	hsa-miR-3194-3p	hsa-miR-4794	hsa-miR-718	hsa-miR-760
hsa-miR-3682-5p	hsa-miR-4783-5p	hsa-miR-4698	hsa-miR-508-3p	hsa-miR-3167	hsa-miR-1273a
hsa-miR-3689b-5p	hsa-miR-5694	hsa-miR-514b-3p	hsa-miR-7158-5p	hsa-miR-6783-5p	hsa-miR-1911-3p
hsa-miR-4317	hsa-miR-7158-3p	hsa-miR-5189-5p	hsa-miR-3127-5p	hsa-miR-513a-3p	hsa-miR-6748-3p
hsa-miR-4472	hsa-miR-4452	hsa-miR-4482-3p	hsa-miR-3190-5p	hsa-miR-513c-3p	hsa-miR-4785
hsa-miR-449a	hsa-miR-4746-5p	hsa-miR-3166	hsa-miR-940	hsa-miR-6724-5p	hsa-miR-1205
hsa-miR-4708-5p	hsa-miR-541-5p	hsa-miR-5571-5p	hsa-miR-7109-5p	hsa-miR-5009-3p	hsa-miR-3185
hsa-miR-4710	hsa-miR-219a-2-3p	hsa-miR-670-3p	hsa-miR-8075	hsa-miR-3942-3p	hsa-miR-924
hsa-miR-4790-3p	hsa-miR-3150b-3p	hsa-miR-1255b-2-3p	hsa-miR-6075	hsa-miR-5009-5p	hsa-miR-3977
hsa-miR-4799-3p	hsa-miR-4418	hsa-miR-371a-5p	hsa-miR-6746-3p	hsa-miR-410-5p	hsa-miR-5588-3p
hsa-miR-517b-3p	hsa-miR-4673	hsa-miR-1305	hsa-miR-4707-3p	hsa-miR-195-5p	hsa-miR-508-5p
hsa-miR-518f-5p	hsa-miR-6753-3p	hsa-miR-4306	hsa-miR-6786-5p	hsa-miR-7849-3p	hsa-miR-6728-5p
hsa-miR-520b	hsa-miR-1254	hsa-miR-4639-3p	hsa-miR-937-5p	hsa-miR-1251-3p	hsa-miR-378f
hsa-miR-548a-5p	hsa-miR-3663-3p	hsa-miR-4727-3p	hsa-miR-4674	hsa-miR-1208	hsa-miR-6090
hsa-miR-548ah-5p	hsa-miR-1289	hsa-miR-4766-5p	hsa-miR-1245a	hsa-miR-3142	hsa-miR-122-5p
hsa-miR-548aq-5p	hsa-miR-3156-5p	hsa-miR-6780a-3p	hsa-miR-369-5p	hsa-miR-490-3p	hsa-miR-4285
hsa-miR-548t-3p	hsa-miR-501-5p	hsa-miR-6827-5p	hsa-miR-578	hsa-miR-105-5p	hsa-miR-5698
hsa-miR-5681a	hsa-miR-607	hsa-miR-6838-5p	hsa-miR-3928-3p	hsa-miR-3664-3p	hsa-miR-6790-3p
hsa-miR-586	hsa-miR-6774-3p	hsa-miR-34b-5p	hsa-miR-6787-5p	hsa-miR-1244	hsa-miR-433-5p
hsa-miR-603	hsa-miR-3907	hsa-miR-3674	hsa-miR-3162-3p	hsa-miR-4780	hsa-miR-4771
hsa-miR-621	hsa-miR-6511a-3p	hsa-miR-4310	hsa-miR-4788	hsa-miR-3614-3p	hsa-miR-548ag
hsa-miR-6736-3p	hsa-miR-138-5p	hsa-miR-4685-5p	hsa-miR-219a-1-3p	hsa-miR-5089-5p	hsa-miR-7973
hsa-miR-6824-5p	hsa-miR-372-3p	hsa-miR-4800-5p	hsa-miR-3610	hsa-miR-6733-5p	hsa-miR-5588-5p
hsa-miR-6842-5p	hsa-miR-3924	hsa-miR-6845-3p	hsa-miR-7110-5p	hsa-miR-342-5p	hsa-miR-5702
	hsa-miR-4457	hsa-miR-1255b-5p	hsa-miR-301b-5p	hsa-miR-3120-5p	hsa-miR-6084
	hsa-miR-4749-5p	hsa-miR-2355-5p	hsa-miR-4321	hsa-miR-497-5p	hsa-miR-323a-5p
	hsa-miR-6769b-5p	hsa-miR-3910	hsa-miR-494-5p	hsa-miR-3074-3p	hsa-miR-4650-5p
	hsa-miR-206	hsa-miR-4293	hsa-miR-135a-3p	hsa-miR-6786-3p	hsa-miR-4739
	hsa-miR-6720-3p	hsa-miR-449c-3p	hsa-miR-149-3p	hsa-miR-190a-5p	hsa-miR-4750-3p
	hsa-miR-887-3p	hsa-miR-4519	hsa-miR-4461	hsa-miR-338-3p	hsa-miR-6777-5p
	hsa-miR-1225-5p	hsa-miR-4761-5p	hsa-miR-4695-3p	hsa-miR-4435	hsa-miR-6513-5p
	hsa-miR-23a-5p	hsa-miR-550b-3p	hsa-miR-6729-5p	hsa-miR-4797-3p	hsa-miR-5188
	hsa-miR-299-5p	hsa-miR-583	hsa-miR-7848-3p	hsa-miR-3622b-3p	hsa-miR-1471
	hsa-miR-3161	hsa-miR-6506-5p	hsa-miR-9500	hsa-miR-6131	hsa-miR-3653-5p
	hsa-miR-3197	hsa-miR-6730-3p	hsa-miR-6507-3p	hsa-miR-106a-5p	hsa-miR-616-3p
	hsa-miR-3665	hsa-miR-7162-5p	hsa-miR-506-5p	hsa-miR-4269	hsa-miR-1228-5p
	hsa-miR-376a-5p		hsa-miR-6515-5p	hsa-miR-6888-5p	hsa-miR-208a-3p
	hsa-miR-4254		hsa-miR-6850-5p	hsa-miR-378i	hsa-miR-520h
	hsa-miR-4636		hsa-miR-1297	hsa-miR-3622a-5p	hsa-miR-8071
	hsa-miR-4740-3p		hsa-miR-3944-5p	hsa-miR-5693	hsa-miR-3192-3p
	hsa-miR-133a-5p		hsa-miR-4765	hsa-miR-6822-3p	hsa-miR-4423-3p
	hsa-miR-186-3p		hsa-miR-3196	hsa-miR-3174	hsa-miR-4781-3p
	hsa-miR-1910-5p		hsa-miR-3916	hsa-miR-4730	hsa-miR-885-5p
	hsa-miR-218-1-3p		hsa-miR-6726-3p	hsa-miR-5195-3p	hsa-miR-2861
	hsa-miR-4322		hsa-miR-6792-5p	hsa-miR-3136-3p	hsa-miR-3160-5p
	hsa-miR-4326		hsa-miR-4500	hsa-miR-4664-3p	hsa-miR-3591-3p
	hsa-miR-4703-5p		hsa-miR-4796-3p	hsa-miR-486-3p	hsa-miR-4423-5p
	hsa-miR-4754		hsa-miR-5089-3p	hsa-miR-615-5p	hsa-miR-588
	hsa-miR-6078		hsa-miR-6749-5p	hsa-miR-1272	hsa-miR-1225-3p
	hsa-miR-6769b-3p		hsa-miR-6796-3p	hsa-miR-3648	hsa-miR-202-3p
	hsa-miR-6783-3p		hsa-miR-6860	hsa-miR-5691	hsa-miR-3659
	hsa-miR-7111-5p		hsa-miR-1203	hsa-miR-1273h-3p	hsa-miR-4259
	hsa-miR-7703		hsa-miR-3168	hsa-miR-4431	hsa-miR-520g-5p
	hsa-miR-3122		hsa-miR-3202	hsa-miR-24-2-5p	hsa-miR-8485
	hsa-miR-3176		hsa-miR-1470	hsa-miR-3913-3p
	hsa-miR-4445-3p		hsa-miR-208b-5p	hsa-miR-5683
	hsa-miR-4706		hsa-miR-4304	hsa-miR-6840-5p
	hsa-miR-4709-5p		hsa-miR-548an	hsa-miR-3927-3p
	hsa-miR-6826-3p		hsa-miR-548bb-3p	hsa-miR-3927-5p
	hsa-miR-6857-5p		hsa-miR-6516-5p	hsa-miR-24-1-5p
	hsa-miR-6859-3p		hsa-miR-6869-3p	hsa-miR-4655-3p
	hsa-miR-6876-3p		hsa-miR-4482-5p	hsa-miR-3913-5p
	hsa-miR-8052		hsa-miR-4750-5p	hsa-miR-208a-5p
	hsa-miR-3675-3p		hsa-miR-4802-3p	hsa-miR-6794-3p
	hsa-miR-3685		hsa-miR-6741-5p	hsa-miR-6841-5p
	hsa-miR-4424		hsa-miR-6816-5p	hsa-miR-7705
	hsa-miR-4683		hsa-miR-7108-3p	hsa-miR-4755-5p
	hsa-miR-4743-3p		hsa-miR-2909	hsa-miR-606
	hsa-miR-4746-3p		hsa-miR-3160-3p	hsa-miR-1288-5p
	hsa-miR-5004-3p		hsa-miR-3194-5p	hsa-miR-6836-5p
	hsa-miR-548bb-5p		hsa-miR-3692-5p	hsa-miR-6126
	hsa-miR-622		hsa-miR-6502-5p	hsa-miR-571
	hsa-miR-6511a-5p		hsa-miR-6832-3p	hsa-miR-1323
	hsa-miR-6720-5p		hsa-miR-889-5p	hsa-miR-3189-3p
	hsa-miR-6751-5p		hsa-miR-1206	hsa-miR-4755-3p
	hsa-miR-6803-5p		hsa-miR-1258	hsa-miR-542-5p
	hsa-miR-6826-5p		hsa-miR-188-3p	hsa-miR-6722-3p
	hsa-miR-6839-5p		hsa-miR-3135b	hsa-miR-5696
	hsa-miR-892a		hsa-miR-4669	hsa-miR-580-3p
	hsa-miR-921		hsa-miR-593-5p	hsa-miR-1200
	hsa-miR-1292-5p		hsa-miR-6721-5p	hsa-miR-6862-3p
	hsa-miR-151b		hsa-miR-6771-3p	hsa-miR-4800-3p
	hsa-miR-181b-2-3p		hsa-miR-6785-3p	hsa-miR-6513-3p
	hsa-miR-2116-3p		hsa-miR-6801-3p	hsa-miR-4274
	hsa-miR-3186-5p		hsa-miR-6813-5p	hsa-miR-3617-3p
	hsa-miR-4252		hsa-miR-876-3p	hsa-miR-4693-5p
	hsa-miR-4538		hsa-miR-890	hsa-miR-4741
	hsa-miR-4632-5p		hsa-miR-92b-5p	hsa-miR-1231
	hsa-miR-4740-5p		hsa-miR-190b	hsa-miR-195-3p
	hsa-miR-4795-3p		hsa-miR-3124-5p	hsa-miR-873-3p
	hsa-miR-520a-3p		hsa-miR-3136-5p	hsa-miR-567
	hsa-miR-548a-3p		hsa-miR-3713	hsa-miR-4680-5p
	hsa-miR-6511b-5p		hsa-miR-3943	hsa-miR-518e-3p
	hsa-miR-6717-5p		hsa-miR-4475	hsa-miR-4530
	hsa-miR-6749-3p		hsa-miR-4644	hsa-miR-1273g-3p
	hsa-miR-6770-3p		hsa-miR-520g-3p	hsa-miR-3129-5p
	hsa-miR-6780b-5p		hsa-miR-608	hsa-miR-3170
	hsa-miR-6798-5p		hsa-miR-6507-5p	hsa-miR-6514-3p
	hsa-miR-6837-5p		hsa-miR-6811-5p	hsa-miR-7157-3p
	hsa-miR-7108-5p		hsa-miR-6872-3p	hsa-miR-8081
	hsa-miR-3177-5p		hsa-miR-8088	hsa-miR-4288
	hsa-miR-3198		hsa-miR-302b-5p	hsa-miR-4745-3p
	hsa-miR-3650		hsa-miR-3606-3p	hsa-miR-133a-3p
	hsa-miR-4462		hsa-miR-3689d	hsa-miR-2117
	hsa-miR-4501		hsa-miR-377-5p	hsa-miR-6887-5p
	hsa-miR-4684-5p		hsa-miR-3936	hsa-miR-7107-5p
	hsa-miR-5584-5p		hsa-miR-3940-5p	hsa-miR-3126-5p
	hsa-miR-561-5p		hsa-miR-3976	hsa-miR-1180-5p
	hsa-miR-5685		hsa-miR-4251	hsa-miR-3123
	hsa-miR-648		hsa-miR-4671-3p	hsa-miR-7847-3p
	hsa-miR-675-5p		hsa-miR-4715-3p	hsa-miR-3686
	hsa-miR-6807-5p		hsa-miR-4753-5p	hsa-miR-3118
	hsa-miR-138-2-3p		hsa-miR-548m	hsa-miR-378e
	hsa-miR-4448		hsa-miR-5682	hsa-miR-5088-5p
	hsa-miR-4490		hsa-miR-5706	hsa-miR-6791-5p
	hsa-miR-4738-3p		hsa-miR-649	hsa-miR-4454
	hsa-miR-4751		hsa-miR-6726-5p	hsa-miR-8076
	hsa-miR-492		hsa-miR-6752-5p	hsa-miR-875-3p
	hsa-miR-610		hsa-miR-6782-5p	hsa-miR-153-5p
	hsa-miR-6775-5p		hsa-miR-6881-5p	hsa-miR-1976
	hsa-miR-6814-3p		hsa-miR-6888-3p	hsa-miR-6074
	hsa-miR-7112-5p		hsa-miR-6890-5p	hsa-miR-2277-3p
	hsa-miR-1273f		hsa-miR-1233-5p	hsa-miR-875-5p
	hsa-miR-1910-3p		hsa-miR-1295b-3p	hsa-miR-3143
	hsa-miR-3681-3p		hsa-miR-204-3p	hsa-miR-222-5p
	hsa-miR-4533		hsa-miR-302d-5p	hsa-miR-337-5p
	hsa-miR-4659a-3p		hsa-miR-328-5p	hsa-miR-626
	hsa-miR-4682		hsa-miR-3925-3p	hsa-miR-8058
	hsa-miR-4701-5p		hsa-miR-4258	hsa-miR-1298-3p
	hsa-miR-4772-3p		hsa-miR-4463	hsa-miR-4639-5p
	hsa-miR-6730-5p		hsa-miR-4536-3p	hsa-miR-6764-5p
	hsa-miR-6760-3p		hsa-miR-4747-3p	hsa-miR-6719-3p
	hsa-miR-6865-3p		hsa-miR-4769-5p	hsa-miR-7153-3p
	hsa-miR-6884-5p		hsa-miR-5572	hsa-miR-4650-3p
	hsa-miR-3688-5p		hsa-miR-6081	hsa-miR-8086
	hsa-miR-4652-3p		hsa-miR-634	hsa-miR-7161-3p
	hsa-miR-4662a-5p		hsa-miR-6508-3p	hsa-miR-6785-5p
	hsa-miR-4717-3p		hsa-miR-6515-3p	hsa-miR-4437
	hsa-miR-5690		hsa-miR-6752-3p	hsa-miR-4696
	hsa-miR-6514-5p		hsa-miR-6789-3p	hsa-miR-490-5p
	hsa-miR-6819-3p		hsa-miR-6883-5p	hsa-miR-548ba
	hsa-miR-7106-5p		hsa-miR-8073	hsa-miR-16-1-3p
	hsa-miR-942-3p		hsa-miR-1306-3p	hsa-miR-187-5p
	hsa-miR-1273g-5p		hsa-miR-3121-5p	hsa-miR-3908
	hsa-miR-137		hsa-miR-3150a-3p	hsa-miR-4427
	hsa-miR-2115-5p		hsa-miR-4289	hsa-miR-4465
	hsa-miR-216a-3p		hsa-miR-4316	hsa-miR-611
	hsa-miR-297		hsa-miR-4464	hsa-miR-4529-5p
	hsa-miR-302c-3p		hsa-miR-4536-5p	hsa-miR-4666b
	hsa-miR-3186-3p		hsa-miR-4716-5p	hsa-miR-7851-3p
	hsa-miR-3620-5p		hsa-miR-496	hsa-miR-34c-3p
	hsa-miR-3649		hsa-miR-595	hsa-miR-5000-5p
	hsa-miR-373-3p		hsa-miR-605-5p	hsa-miR-1178-5p
	hsa-miR-378j		hsa-miR-6509-5p	hsa-miR-4255
	hsa-miR-4261		hsa-miR-676-3p	hsa-miR-6806-3p
	hsa-miR-4270		hsa-miR-6823-5p	hsa-miR-6868-5p
	hsa-miR-4325		hsa-miR-6867-3p	hsa-miR-5197-3p
	hsa-miR-4422		hsa-miR-129-1-3p	hsa-miR-3675-5p
	hsa-miR-450a-2-3p		hsa-miR-302f	hsa-miR-587
	hsa-miR-4524a-5p		hsa-miR-3622a-3p	hsa-miR-8055
	hsa-miR-4526		hsa-miR-3666	hsa-miR-4646-3p
	hsa-miR-4642		hsa-miR-381-5p	hsa-miR-4714-3p
	hsa-miR-4653-3p		hsa-miR-4263	hsa-miR-4494
	hsa-miR-4654		hsa-miR-4309	hsa-miR-525-3p
	hsa-miR-4658		hsa-miR-4485-5p	hsa-miR-573
	hsa-miR-4670-3p		hsa-miR-4695-5p	hsa-miR-4449
	hsa-miR-4697-3p		hsa-miR-4773	hsa-miR-4666a-3p
	hsa-miR-4725-5p		hsa-miR-4774-5p	hsa-miR-2115-3p
	hsa-miR-4764-3p		hsa-miR-5004-5p	hsa-miR-499b-3p
	hsa-miR-4776-3p		hsa-miR-504-3p	hsa-miR-4762-5p
	hsa-miR-4793-3p		hsa-miR-518a-3p	hsa-miR-5189-3p
	hsa-miR-507		hsa-miR-548as-5p	hsa-miR-656-5p
	hsa-miR-5194		hsa-miR-653-3p	hsa-miR-6880-5p
	hsa-miR-548ao-3p		hsa-miR-6716-5p	hsa-miR-7976
	hsa-miR-6073		hsa-miR-6754-5p	hsa-miR-6502-3p
	hsa-miR-6134		hsa-miR-6849-5p	hsa-miR-6847-3p
	hsa-miR-6722-5p		hsa-miR-7150	hsa-miR-183-3p
	hsa-miR-6736-5p		hsa-miR-3179	hsa-miR-2682-5p
	hsa-miR-6744-3p		hsa-miR-518a-5p	hsa-miR-3181
	hsa-miR-6790-5p		hsa-miR-548q	hsa-miR-4429
	hsa-miR-6796-5p		hsa-miR-7155-5p	hsa-miR-4517
	hsa-miR-6797-3p			hsa-miR-6500-5p
	hsa-miR-6800-3p			hsa-miR-6895-5p
	hsa-miR-6804-3p			hsa-miR-1913
	hsa-miR-6808-5p			hsa-miR-4496
	hsa-miR-6856-5p			hsa-miR-4712-5p
	hsa-miR-6861-3p			hsa-miR-5001-5p
	hsa-miR-6867-5p			hsa-miR-7153-5p
	hsa-miR-6876-5p			hsa-miR-3918
	hsa-miR-6884-3p			hsa-miR-4709-3p
	hsa-miR-711			hsa-miR-6797-5p
	hsa-miR-7151-5p			hsa-miR-3134
	hsa-miR-7154-3p			hsa-miR-6847-5p
	hsa-miR-888-3p			hsa-miR-6874-3p
	hsa-miR-106a-3p			hsa-miR-203a-5p
	hsa-miR-1236-3p			hsa-miR-4777-3p
	hsa-miR-124-3p			hsa-miR-506-3p
	hsa-miR-1245b-3p			hsa-miR-5684
	hsa-miR-1296-3p			hsa-miR-6837-3p
	hsa-miR-15a-3p			hsa-miR-6859-5p
	hsa-miR-1915-5p			hsa-miR-1281
	hsa-miR-211-5p			hsa-miR-1292-3p
	hsa-miR-302a-5p			hsa-miR-3135a
	hsa-miR-3137			hsa-miR-489-3p
	hsa-miR-3149			hsa-miR-554
	hsa-miR-3153			hsa-miR-6853-3p
	hsa-miR-3529-5p			hsa-miR-665
	hsa-miR-3655			hsa-miR-3138
	hsa-miR-3668			hsa-miR-34b-3p
	hsa-miR-372-5p			hsa-miR-4529-3p
	hsa-miR-376a-2-5p			hsa-miR-6761-5p
	hsa-miR-4271			hsa-miR-6793-5p
	hsa-miR-4314			hsa-miR-7114-3p
	hsa-miR-4433b-3p			hsa-miR-1298-5p
	hsa-miR-4470			hsa-miR-216a-5p
	hsa-miR-4505			hsa-miR-5000-3p
	hsa-miR-450b-3p			hsa-miR-541-3p
	hsa-miR-4649-3p			hsa-miR-6766-5p
	hsa-miR-4676-3p			hsa-miR-1224-5p
	hsa-miR-4711-3p			hsa-miR-4439
	hsa-miR-4715-5p			hsa-miR-4678
	hsa-miR-4760-3p			hsa-miR-1908-5p
	hsa-miR-4763-3p			hsa-miR-216b-5p
	hsa-miR-4766-3p			hsa-miR-4489
	hsa-miR-4798-3p			hsa-miR-4637
	hsa-miR-5006-3p			hsa-miR-4712-3p
	hsa-miR-5011-3p			hsa-miR-3670
	hsa-miR-520a-5p			hsa-miR-4330
	hsa-miR-548ab			hsa-miR-4688
	hsa-miR-5586-5p			hsa-miR-5689
	hsa-miR-569			hsa-miR-6079
	hsa-miR-6080			hsa-miR-643
	hsa-miR-642b-5p			hsa-miR-105-3p
	hsa-miR-670-5p			hsa-miR-125b-2-3p
	hsa-miR-6737-3p			hsa-miR-1269b
	hsa-miR-6757-5p			hsa-miR-1288-3p
	hsa-miR-6764-3p			hsa-miR-4327
	hsa-miR-6781-3p			hsa-miR-4513
	hsa-miR-6788-5p			hsa-miR-4638-3p
	hsa-miR-6806-5p			hsa-miR-4660
	hsa-miR-6812-5p			hsa-miR-575
	hsa-miR-6825-5p			hsa-miR-6729-3p
	hsa-miR-6851-3p			hsa-miR-6892-3p
	hsa-miR-6855-3p			hsa-miR-128-2-5p
	hsa-miR-6877-3p			hsa-miR-3150a-5p
	hsa-miR-6877-5p			hsa-miR-4491
	hsa-miR-7159-3p			hsa-miR-4653-5p
	hsa-miR-7-2-3p			hsa-miR-4727-5p
	hsa-miR-7852-3p			hsa-miR-505-5p
	hsa-miR-888-5p			hsa-miR-8083
	hsa-miR-3121-3p			hsa-miR-211-3p
	hsa-miR-3140-5p			hsa-miR-3183
	hsa-miR-3144-5p			hsa-miR-4256
	hsa-miR-3146			hsa-miR-4711-5p
	hsa-miR-3187-3p			hsa-miR-4726-3p
	hsa-miR-3620-3p			hsa-miR-548as-3p
	hsa-miR-3689f			hsa-miR-5705
	hsa-miR-3691-3p			hsa-miR-6763-3p
	hsa-miR-3926			hsa-miR-7157-5p
	hsa-miR-4433a-3p			hsa-miR-1284
	hsa-miR-4493			hsa-miR-3119
	hsa-miR-4506			hsa-miR-3139
	hsa-miR-4524a-3p			hsa-miR-378b
	hsa-miR-4643			hsa-miR-4479
	hsa-miR-4648			hsa-miR-4521
	hsa-miR-4672			hsa-miR-4700-3p
	hsa-miR-4692			hsa-miR-4700-5p
	hsa-miR-4703-3p			hsa-miR-4796-5p
	hsa-miR-4722-3p			hsa-miR-6504-3p
	hsa-miR-4728-5p			hsa-miR-7160-5p
	hsa-miR-4732-5p			hsa-miR-892c-3p
	hsa-miR-4781-5p			hsa-miR-3925-5p
	hsa-miR-517-5p			hsa-miR-5092
	hsa-miR-520e			hsa-miR-6735-5p
	hsa-miR-548ad-3p			hsa-miR-6759-5p
	hsa-miR-5582-3p			hsa-miR-6772-3p
	hsa-miR-604			hsa-miR-8077
	hsa-miR-6127			hsa-miR-3130-5p
	hsa-miR-642b-3p			hsa-miR-3651
	hsa-miR-644a			hsa-miR-4417
	hsa-miR-6760-5p			hsa-miR-4420
	hsa-miR-6784-5p			hsa-miR-4649-5p
	hsa-miR-6805-5p			hsa-miR-4671-5p
	hsa-miR-6815-3p			hsa-miR-661
	hsa-miR-6893-3p			hsa-miR-6727-5p
	hsa-miR-8057			hsa-miR-6747-3p
	hsa-miR-885-3p			hsa-miR-6868-3p
	hsa-miR-138-1-3p			hsa-miR-1273e
	hsa-miR-18b-3p			hsa-miR-1909-3p
	hsa-miR-19b-2-5p			hsa-miR-3065-3p
	hsa-miR-216b-3p			hsa-miR-3156-3p
	hsa-miR-374c-5p			hsa-miR-3661
	hsa-miR-376b-5p			hsa-miR-3928-5p
	hsa-miR-4419a			hsa-miR-3940-3p
	hsa-miR-4428			hsa-miR-4292
	hsa-miR-4460			hsa-miR-4502
	hsa-miR-4662b			hsa-miR-5585-5p
	hsa-miR-4694-5p			hsa-miR-5708
	hsa-miR-4748			hsa-miR-572
	hsa-miR-4804-3p			hsa-miR-596
	hsa-miR-503-3p			hsa-miR-6076
	hsa-miR-5195-5p			hsa-miR-6083
	hsa-miR-520d-5p			hsa-miR-6504-5p
	hsa-miR-525-5p			hsa-miR-6804-5p
	hsa-miR-5687			hsa-miR-6817-3p
	hsa-miR-585-5p			hsa-miR-6864-5p
	hsa-miR-591			hsa-miR-2681-3p
	hsa-miR-6086			hsa-miR-3187-5p
	hsa-miR-609			hsa-miR-3677-5p
	hsa-miR-6128			hsa-miR-370-5p
	hsa-miR-630			hsa-miR-4265
	hsa-miR-6757-3p			hsa-miR-4421
	hsa-miR-6769a-5p			hsa-miR-4693-3p
	hsa-miR-6780b-3p			hsa-miR-4786-5p
	hsa-miR-6810-3p			hsa-miR-6751-3p
	hsa-miR-6841-3p			hsa-miR-6852-5p
	hsa-miR-6870-3p			hsa-miR-7161-5p
	hsa-miR-6872-5p			hsa-miR-7702
	hsa-miR-7114-5p			hsa-miR-184
	hsa-miR-7159-5p			hsa-miR-3152-5p
	hsa-miR-767-3p			hsa-miR-3917
	hsa-miR-8059			hsa-miR-4302
	hsa-miR-8068			hsa-miR-4635
	hsa-miR-1227-3p			hsa-miR-4686
	hsa-miR-196a-3p			hsa-miR-4726-5p
	hsa-miR-219b-3p			hsa-miR-4729
	hsa-miR-302a-3p			hsa-miR-5692b
	hsa-miR-3606-5p			hsa-miR-605-3p
	hsa-miR-4433b-5p			hsa-miR-6765-5p
	hsa-miR-4446-5p			hsa-miR-6767-5p
	hsa-miR-4704-5p			hsa-miR-7112-3p
	hsa-miR-6779-3p			hsa-miR-7844-5p
	hsa-miR-6798-3p			hsa-miR-8063
	hsa-miR-6848-3p			hsa-miR-943
				hsa-miR-1179
				hsa-miR-2113
				hsa-miR-3200-5p
				hsa-miR-4663
				hsa-miR-4708-3p
				hsa-miR-4762-3p
				hsa-miR-4793-5p
				hsa-miR-5095
				hsa-miR-6510-3p
				hsa-miR-6865-5p
				hsa-miR-6870-5p
				hsa-miR-2681-5p
				hsa-miR-3652
				hsa-miR-3919
				hsa-miR-4268
				hsa-miR-4425
				hsa-miR-4745-5p
				hsa-miR-580-5p
				hsa-miR-6068
				hsa-miR-6740-5p
				hsa-miR-6743-5p
				hsa-miR-6821-5p
				hsa-miR-6855-5p
				hsa-miR-6856-3p
				hsa-miR-7156-5p
				hsa-miR-8053
				hsa-miR-23c
				hsa-miR-302c-5p
				hsa-miR-3128
				hsa-miR-3131
				hsa-miR-3169
				hsa-miR-4262
				hsa-miR-4539
				hsa-miR-4656
				hsa-miR-5002-3p
				hsa-miR-5007-3p
				hsa-miR-5692c
				hsa-miR-619-3p
				hsa-miR-6735-3p
				hsa-miR-7845-5p
				hsa-miR-8066
				hsa-miR-939-5p
				hsa-miR-1912
				hsa-miR-371b-5p
				hsa-miR-4297
				hsa-miR-4455
				hsa-miR-4704-3p
				hsa-miR-4731-3p
				hsa-miR-4753-3p
				hsa-miR-551b-5p
				hsa-miR-555
				hsa-miR-558
				hsa-miR-600
				hsa-miR-6849-3p
				hsa-miR-6882-5p
				hsa-miR-934
				hsa-miR-1286
				hsa-miR-3609
				hsa-miR-3658
				hsa-miR-3691-5p
				hsa-miR-3922-3p
				hsa-miR-4667-3p
				hsa-miR-4738-5p
				hsa-miR-4784
				hsa-miR-512-5p
				hsa-miR-584-3p
				hsa-miR-601
				hsa-miR-6070
				hsa-miR-6801-5p
				hsa-miR-6815-5p
				hsa-miR-6822-5p
				hsa-miR-6843-3p
				hsa-miR-7843-5p
				hsa-miR-7850-5p
				hsa-miR-8064
				hsa-miR-219b-5p
				hsa-miR-2467-3p
				hsa-miR-3671
				hsa-miR-3973
				hsa-miR-4267
				hsa-miR-4679
				hsa-miR-4723-3p
				hsa-miR-4768-5p
				hsa-miR-5088-3p
				hsa-miR-5589-5p
				hsa-miR-564
				hsa-miR-6782-3p
				hsa-miR-6871-3p
				hsa-miR-758-5p
				hsa-miR-765
				hsa-miR-891b
				hsa-miR-1539
				hsa-miR-3125
				hsa-miR-3680-5p
				hsa-miR-3692-3p
				hsa-miR-3923
				hsa-miR-3944-3p
				hsa-miR-4459
				hsa-miR-4507
				hsa-miR-4522
				hsa-miR-485-5p
				hsa-miR-5010-5p
				hsa-miR-509-3p
				hsa-miR-509-5p
				hsa-miR-5196-3p
				hsa-miR-5680
				hsa-miR-6132
				hsa-miR-637
				hsa-miR-657
				hsa-miR-6727-3p
				hsa-miR-6810-5p
				hsa-miR-6839-3p
				hsa-miR-6850-3p
				hsa-miR-6878-5p
				hsa-miR-6879-5p
				hsa-miR-6889-5p
				hsa-miR-6894-5p
				hsa-miR-7106-3p
				hsa-miR-770-5p
				hsa-miR-7846-3p
				hsa-miR-7853-5p
				hsa-miR-1911-5p
				hsa-miR-3145-3p
				hsa-miR-323b-5p
				hsa-miR-3672
				hsa-miR-3914
				hsa-miR-4320
				hsa-miR-4323
				hsa-miR-4495
				hsa-miR-4722-5p
				hsa-miR-4783-3p
				hsa-miR-5096
				hsa-miR-5587-5p
				hsa-miR-631
				hsa-miR-664b-5p
				hsa-miR-6755-5p
				hsa-miR-6759-3p
				hsa-miR-6766-3p
				hsa-miR-6795-5p
				hsa-miR-6834-5p
				hsa-miR-7110-3p
				hsa-miR-7156-3p
				hsa-miR-1538
				hsa-miR-1827
				hsa-miR-3130-3p
				hsa-miR-3148
				hsa-miR-371a-3p
				hsa-miR-4432
				hsa-miR-4694-3p
				hsa-miR-4733-3p
				hsa-miR-4770
				hsa-miR-599
				hsa-miR-614
				hsa-miR-6728-3p
				hsa-miR-6776-3p
				hsa-miR-6809-5p
				hsa-miR-6852-3p
				hsa-miR-6880-3p
				hsa-miR-6891-3p
				hsa-miR-7152-5p
				hsa-miR-802
				hsa-miR-891a-5p
				hsa-miR-1184
				hsa-miR-1204
				hsa-miR-1229-5p
				hsa-miR-1537-5p
				hsa-miR-3660
				hsa-miR-3941
				hsa-miR-448
				hsa-miR-4503
				hsa-miR-452-3p
				hsa-miR-4527
				hsa-miR-4655-5p
				hsa-miR-4677-5p
				hsa-miR-4731-5p
				hsa-miR-515-5p
				hsa-miR-642a-3p
				hsa-miR-6738-5p
				hsa-miR-6748-5p
				hsa-miR-6772-5p
				hsa-miR-6827-3p
				hsa-miR-6835-3p
				hsa-miR-7107-3p
				hsa-miR-7113-3p
				hsa-miR-7155-3p
				hsa-miR-7856-5p
				hsa-miR-938
				hsa-miR-1253
				hsa-miR-3618
				hsa-miR-3654
				hsa-miR-3667-5p
				hsa-miR-3681-5p
				hsa-miR-3938
				hsa-miR-3972
				hsa-miR-4299
				hsa-miR-4307
				hsa-miR-4313
				hsa-miR-4436a
				hsa-miR-4535
				hsa-miR-4632-3p
				hsa-miR-4659b-3p
				hsa-miR-4661-3p
				hsa-miR-4676-5p
				hsa-miR-4752
				hsa-miR-4759
				hsa-miR-4764-5p
				hsa-miR-4769-3p
				hsa-miR-4778-3p
				hsa-miR-4782-5p
				hsa-miR-487b-5p
				hsa-miR-5008-3p
				hsa-miR-510-5p
				hsa-miR-516b-3p
				hsa-miR-6071
				hsa-miR-6499-5p
				hsa-miR-6716-3p
				hsa-miR-6744-5p
				hsa-miR-6768-3p
				hsa-miR-6794-5p
				hsa-miR-6807-3p
				hsa-miR-6812-3p
				hsa-miR-6818-3p
				hsa-miR-6851-5p
				hsa-miR-6874-5p
				hsa-miR-6882-3p
				hsa-miR-6894-3p
				hsa-miR-8082
				hsa-miR-892c-5p
				hsa-let-7a-2-3p
				hsa-miR-1251-5p
				hsa-miR-1270
				hsa-miR-1293
				hsa-miR-1914-3p
				hsa-miR-3189-5p
				hsa-miR-3199
				hsa-miR-325
				hsa-miR-3678-3p
				hsa-miR-4279
				hsa-miR-4284
				hsa-miR-4303
				hsa-miR-4426
				hsa-miR-4442
				hsa-miR-4467
				hsa-miR-4487
				hsa-miR-4714-5p
				hsa-miR-4716-3p
				hsa-miR-4724-3p
				hsa-miR-4725-3p
				hsa-miR-5191
				hsa-miR-5590-3p
				hsa-miR-602
				hsa-miR-623
				hsa-miR-6746-5p
				hsa-miR-6756-5p
				hsa-miR-6767-3p
				hsa-miR-6802-3p
				hsa-miR-6813-3p
				hsa-miR-6835-5p
				hsa-miR-6886-3p
				hsa-miR-8087
				hsa-miR-876-5p
				hsa-miR-1199-3p
				hsa-miR-1224-3p
				hsa-miR-124-5p
				hsa-miR-1266-3p
				hsa-miR-300
				hsa-miR-3147
				hsa-miR-3188
				hsa-miR-324-3p
				hsa-miR-3619-3p
				hsa-miR-3680-3p
				hsa-miR-383-3p
				hsa-miR-4450
				hsa-miR-4510
				hsa-miR-4659a-5p
				hsa-miR-4742-3p
				hsa-miR-4798-5p
				hsa-miR-516a-3p
				hsa-miR-544b
				hsa-miR-548c-3p
				hsa-miR-5688
				hsa-miR-632
				hsa-miR-640
				hsa-miR-6500-3p
				hsa-miR-6501-3p
				hsa-miR-662
				hsa-miR-6715a-3p
				hsa-miR-6734-5p
				hsa-miR-6738-3p
				hsa-miR-6754-3p
				hsa-miR-6762-3p
				hsa-miR-6834-3p
				hsa-miR-6838-3p
				hsa-miR-6846-5p
				hsa-miR-6854-3p
				hsa-miR-6881-3p
				hsa-miR-7151-3p
				hsa-miR-7975
				hsa-miR-1193
				hsa-miR-1236-5p
				hsa-miR-1243
				hsa-miR-1249-5p
				hsa-miR-1283
				hsa-miR-1587
				hsa-miR-205-3p
				hsa-miR-2114-3p
				hsa-miR-218-2-3p
				hsa-miR-2276-5p
				hsa-miR-3145-5p
				hsa-miR-3192-5p
				hsa-miR-3612
				hsa-miR-3682-3p
				hsa-miR-4257
				hsa-miR-4301
				hsa-miR-4478
				hsa-miR-4512
				hsa-miR-4528
				hsa-miR-4665-5p
				hsa-miR-4689
				hsa-miR-4699-3p
				hsa-miR-4721
				hsa-miR-4736
				hsa-miR-4763-5p
				hsa-miR-4774-3p
				hsa-miR-4776-5p
				hsa-miR-4778-5p
				hsa-miR-4804-5p
				hsa-miR-491-3p
				hsa-miR-5006-5p
				hsa-miR-557
				hsa-miR-5590-5p
				hsa-miR-5703
				hsa-miR-585-3p
				hsa-miR-6124
				hsa-miR-613
				hsa-miR-653-5p
				hsa-miR-6762-5p
				hsa-miR-6768-5p
				hsa-miR-6784-3p
				hsa-miR-6808-3p
				hsa-miR-6816-3p
				hsa-miR-6821-3p
				hsa-miR-6825-3p
				hsa-miR-6853-5p
				hsa-miR-6864-3p
				hsa-miR-6892-5p
				hsa-miR-7111-3p
				hsa-miR-759
				hsa-miR-8065
				hsa-miR-8078
				hsa-miR-892b
				hsa-miR-936
				hsa-miR-1183
				hsa-miR-1265
				hsa-miR-1295a
				hsa-miR-130a-5p
				hsa-miR-25-5p
				hsa-miR-3155b
				hsa-miR-3171
				hsa-miR-33b-5p
				hsa-miR-3616-5p
				hsa-miR-363-5p
				hsa-miR-3657
				hsa-miR-3684
				hsa-miR-412-3p
				hsa-miR-4311
				hsa-miR-4476
				hsa-miR-4520-5p
				hsa-miR-4638-5p
				hsa-miR-4668-3p
				hsa-miR-4713-3p
				hsa-miR-4760-5p
				hsa-miR-5090
				hsa-miR-5192
				hsa-miR-552-5p
				hsa-miR-553
				hsa-miR-5692a
				hsa-miR-5704
				hsa-miR-6085
				hsa-miR-6165
				hsa-miR-616-5p
				hsa-miR-658
				hsa-miR-668-5p
				hsa-miR-6758-5p
				hsa-miR-6774-5p
				hsa-miR-6780a-5p
				hsa-miR-6811-3p
				hsa-miR-6823-3p
				hsa-miR-6848-5p
				hsa-miR-6887-3p
				hsa-miR-6891-5p
				hsa-miR-764
				hsa-miR-8060
				hsa-miR-8079
				hsa-miR-99a-3p
