# Supplementary material for: Hsa-miR-1248 suppressed the proliferation, invasion and migration of colorectal cancer cells via inhibiting PSMD10
Source: BMC Cancer. 2022 Aug 26;22:922. doi: 10.1186/s12885-022-10028-1 (PMC9414407; doi:10.1186/s12885-022-10028-1)
Supplement: Supplementary file 4 — Additional file 4. [file 12885_2022_10028_MOESM4_ESM.zip]

Archive with 7 entries (4 files):
- western blot data/
- western blot data/Supplemental Figure 1.cvx
- __MACOSX/
- __MACOSX/western blot data/
- __MACOSX/western blot data/._Supplemental Figure 1.cvx
- western blot data/Figure 5.cvx
- __MACOSX/western blot data/._Figure 5.cvx
